# Supplementary material for: High accuracy gene expression profiling of sorted cell subpopulations from breast cancer PDX model tissue
Source: PLoS One. 2020 Sep 10;15(9):e0238594. doi: 10.1371/journal.pone.0238594 (PMC7482927; doi:10.1371/journal.pone.0238594)
Supplement: S1 Table — (XLSX) [file pone.0238594.s018.xlsx]

## Sheet: Table S1
Target	Fluorophore	Vendor	Catalog Number	Clone	Lot Number
CD326	PerCP-Cy5.5	BD Biosciences	347199	EBA-1	4329584
CD24	PE-CF594	BD Horizon	562405	ML5	4275844
CD44	Alexa Fluor 700	BD Pharmingen	561289	G44-26	3170527
CD45	APC-H7	BD Pharmingen	560178	HI30	5084753
CD90	PE-Cy7	BD Pharmingen	561558	5E10	5021735
CD49f	BV421	BD Horizon	562582	GoH3	5065843
HER-2 /neu	PE	BD Biosciences	340552	Neu 24.7	5124614
CD133/1	APC	Miltenyi Biotec	130-090-826	n/a	5150709020
CD166	PE	BD Pharmingen	559263	3A6	3053868
CD184	APC	BD Pharmingen	555976	12G5	4344513
CD29	APC	BD Pharmingen	559883	MAR4	3350510
Anti-Mouse CD45	FITC	BD Pharmingen	553080	30-F11	32120
Anti-Mouse H2kd	FITC	BioLegend	562003	SF1-1.1	B175000
Anti-Mouse CD41	FITC	BD Pharmingen	553848	MWReg30	4128547
Anti-Mouse TER-119	FITC	BD Pharmingen	561032	TER-119	4027955
CD71	FITC	BD Pharmingen	553266	C2	4027958
CD31	FITC	BD Pharmingen	553372	MEC 13.3	3162718
Live Dead	Near-IR	Invitrogen	L10119	n/a	1624902
Live Dead	Horizon FV510	BD Biosciences	L34957	n/a	4337879
