# Supplementary material for: High accuracy gene expression profiling of sorted cell subpopulations from breast cancer PDX model tissue
Source: PLoS One. 2020 Sep 10;15(9):e0238594. doi: 10.1371/journal.pone.0238594 (PMC7482927; doi:10.1371/journal.pone.0238594)
Supplement: S2 Table — (XLSX) [file pone.0238594.s019.xlsx]

## Sheet: Table S2
Gene name	FDR	x-fold change	Pub for IEG identification
FOS	2.3e-15	263	http://www.jbc.org/content/suppl/2007/06/20/M702044200.DC1/Supplementary_Tables_1-3.pdf
EGR1	2.2e-13	83.5	http://www.jbc.org/content/suppl/2007/06/20/M702044200.DC1/Supplementary_Tables_1-3.pdf
FOSB	1.2e-12	437	http://www.jbc.org/content/suppl/2007/06/20/M702044200.DC1/Supplementary_Tables_1-3.pdf
DUSP1	2e-12	33.5	http://www.jbc.org/content/suppl/2007/06/20/M702044200.DC1/Supplementary_Tables_1-3.pdf
IER2	3.5e-12	16.3	http://www.ncbi.nlm.nih.gov/pubmed/27134039
JUN	1.5e-10	14.7	http://www.jbc.org/content/suppl/2007/06/20/M702044200.DC1/Supplementary_Tables_1-3.pdf
JUNB	1e-09	11.1	http://www.jbc.org/content/suppl/2007/06/20/M702044200.DC1/Supplementary_Tables_1-3.pdf
ZFP36	1.6e-09	20.6	http://www.jbc.org/content/suppl/2007/06/20/M702044200.DC1/Supplementary_Tables_1-3.pdf
NR4A2	2.2e-09	23.7	http://www.jbc.org/content/suppl/2007/06/20/M702044200.DC1/Supplementary_Tables_1-3.pdf
RHOB	2.2e-09	14.7
KLF2	1.2e-08	10.6	http://www.ncbi.nlm.nih.gov/pubmed/18406357
GADD45B	1.1e-07	6.2	http://www.jbc.org/content/suppl/2007/06/20/M702044200.DC1/Supplementary_Tables_1-3.pdf
EGR2	1.1e-07	36.7
NR4A1	1.8e-07	25	http://www.jbc.org/content/suppl/2007/06/20/M702044200.DC1/Supplementary_Tables_1-3.pdf
ATF3	1.2e-06	17.1	http://www.jbc.org/content/suppl/2007/06/20/M702044200.DC1/Supplementary_Tables_1-3.pdf
SOCS3	8.3e-06	6.5	https://www.ncbi.nlm.nih.gov/pubmed/10794713
JUND	3.2e-05	3.8
FAM71A	4.9e-05	100.9	http://genome.cshlp.org/content/early/2011/09/02/gr.116095.110.full.pdf
TOB1	0.00035	3.6	http://www.ncbi.nlm.nih.gov/pubmed/9210596
AL832891	0.0046	5	99% homology to CCN1 (Cyr61)
CEBPD	0.0046	3.3	http://www.jbc.org/content/suppl/2007/06/20/M702044200.DC1/Supplementary_Tables_1-3.pdf
ZFP36L2	0.0063	2.6	http://www.jbc.org/content/suppl/2007/06/20/M702044200.DC1/Supplementary_Tables_1-3.pdf
HES1	0.0068	3.2
LOC284454	0.0068	5.9	lncRNA
BHLHE40	0.0077	2.7	http://www.ncbi.nlm.nih.gov/pubmed/9361282
KLF10	0.016	3	http://www.ncbi.nlm.nih.gov/pubmed/19013137
EDN1	0.017	3.2	http://www.ncbi.nlm.nih.gov/pubmed/17681742
ID1	0.017	3.3	http://www.ncbi.nlm.nih.gov/pubmed/25274738
SOX9	0.019	2	http://www.ncbi.nlm.nih.gov/pubmed/10655493
BTG2	0.019	9.1	http://www.ncbi.nlm.nih.gov/pubmed/18021406
CCN1 (aka CYR61)	0.021	2.7	http://www.jbc.org/content/suppl/2007/06/20/M702044200.DC1/Supplementary_Tables_1-3.pdf
KLF6	0.021	3.6	https://www.ncbi.nlm.nih.gov/pubmed/18406357
KLF4	0.021	2.6	https://www.ncbi.nlm.nih.gov/pubmed/18406357
LAMB2	0.022	2.1
CTD-2311B13.7:ENSG00000257931	0.022	-640.1	lnc RNA
HSPA1B	0.024	2.1	HSP70-2
CXCL2	0.024	4.9	http://www.ncbi.nlm.nih.gov/pubmed/25657290
IRF2BP2	0.026	1.9
CSF1	0.028	2.2	https://www.ncbi.nlm.nih.gov/pmc/articles/PMC6055019/
AK024092	0.029	4.8	99% homology to CHD2
SREBF1	0.035	2.5	http://www.ncbi.nlm.nih.gov/pubmed/26873854
DUSP2	0.043	4.4	http://www.ncbi.nlm.nih.gov/pubmed/7546396
CSRNP1	0.056	3.8	https://www.ncbi.nlm.nih.gov/pmc/articles/PMC3501893/
PPP1R15A	0.056	3.7	https://www.ncbi.nlm.nih.gov/pmc/articles/PMC5448165/
ID2	0.059	2	https://www.ncbi.nlm.nih.gov/pmc/articles/PMC4231767/
PNRC1	0.065	2.1
AK308965	0.079	5.4
CXCL14	0.079	-3	https://www.liebertpub.com/doi/abs/10.1089/jir.2008.0139
CALD1	0.083	-2.1
CLDN4	0.083	2.2	https://www.ncbi.nlm.nih.gov/pmc/articles/PMC6055019/
TGIF1	0.09	2	https://www.ncbi.nlm.nih.gov/pmc/articles/PMC3146254/?report=classic
