# Supplementary material for: High accuracy gene expression profiling of sorted cell subpopulations from breast cancer PDX model tissue
Source: PLoS One. 2020 Sep 10;15(9):e0238594. doi: 10.1371/journal.pone.0238594 (PMC7482927; doi:10.1371/journal.pone.0238594)
Supplement: S3 Table — (XLSX) [file pone.0238594.s020.xlsx]

## Sheet: S3_CD133lo GO
Term	Overlap	P-value	Adjusted P-value	Odds Ratio	Combined Score	Genes
nervous system development (GO:0007399)	14/455	8.52245e-05	0.434901	3.34448	31.3385	TENM1;CNTN6;ABTB2;ACAN;RPS6KA6;GLRB;ERBB4;SPOCK2;PDGFC;SOX8;SERPINI1;FAT4;FGF13;SCRG1
central nervous system development (GO:0007417)	9/217	0.000187323	0.477955	4.50811	38.6917	ACAN;RPS6KA6;NDRG4;ZIC2;CNTN6;PDGFC;SOX8;SERPINI1;GRIN2C
generation of neurons (GO:0048699)	7/130	0.000202968	0.345249	5.85284	49.7636	WNT5B;ID4;DCLK2;FZD8;SIX1;CCK;FGF13
extracellular matrix organization (GO:0030198)	9/229	0.000279287	0.3563	4.27188	34.958	SCUBE3;ACAN;POSTN;ADAMTS3;COL2A1;FLRT2;SPOCK2;COL11A2;ITGA6
regulation of ERK1 and ERK2 cascade (GO:0070372)	9/247	0.000485025	0.495017	3.96057	30.2243	RPS6KA6;NDRG4;ERBB4;LMO3;PDGFC;KIT;TIMP3;MT3;CX3CL1
cartilage development (GO:0051216)	4/46	0.000836743	0.71165	9.4518	66.9754	COL2A1;WNT5B;COL11A2;GDF5
sensory perception of sound (GO:0007605)	5/81	0.000908829	0.662536	6.70961	46.9898	COL2A1;KIT;COL11A2;LRP2;TPRN
negative regulation of neuron death (GO:1901215)	5/83	0.00101479	0.647312	6.54793	45.1353	BCL2;SIX1;PPARGC1A;MT3;SORL1
negative regulation of endopeptidase activity (GO:0010951)	5/83	0.00101479	0.575388	6.54793	45.1353	SPOCK2;TIMP3;SERPINI1;MT3;SORL1
ventricular compact myocardium morphogenesis (GO:0003223)	2/6	0.0012324	0.628894	36.2319	242.71	TGFBR3;LRP2
fat cell differentiation (GO:0045444)	4/55	0.00164	0.760812	7.90514	50.6961	WNT5B;SOX8;INHBB;PPARGC1A
neural crest cell migration (GO:0001755)	3/28	0.0021187	0.900978	11.646	71.7036	SEMA3D;ERBB4;SOX8
coronary vasculature morphogenesis (GO:0060977)	2/8	0.00227275	0.892142	27.1739	165.401	TGFBR3;LRP2
collagen fibril organization (GO:0030199)	3/29	0.0023473	0.855589	11.2444	68.079	ADAMTS3;COL2A1;COL11A2
connective tissue development (GO:0061448)	3/30	0.0025906	0.881322	10.8696	64.7377	COL2A1;COL11A2;SOX8
regulation of cell migration (GO:0030334)	9/316	0.00268624	0.856743	3.09576	18.3257	WNT5B;SEMA3D;ERBB4;MAGI2;PDGFC;CNTN1;ITGA6;SORL1;CX3CL1
negative regulation of neuron apoptotic process (GO:0043524)	4/63	0.00270576	0.812207	6.90131	40.8031	BCL2;SIX1;PPARGC1A;MT3
positive regulation of cell projection organization (GO:0031346)	4/63	0.00270576	0.767084	6.90131	40.8031	NDRG4;MAGI2;SERPINI1;CX3CL1
regulation of platelet-derived growth factor receptor signaling pathway (GO:0010640)	2/10	0.00360866	0.969211	21.7391	122.27	NDRG4;CNTN1
negative regulation of inclusion body assembly (GO:0090084)	2/10	0.00360866	0.92075	21.7391	122.27	DNAJA4;SORL1
creatine metabolic process (GO:0006600)	2/10	0.00360866	0.876905	21.7391	122.27	CKMT2;CKB
response to amino acid (GO:0043200)	3/34	0.00371687	0.862146	9.59079	53.6593	GLRB;SESN1;SH3BP4
regulation of protein kinase B signaling (GO:0051896)	6/163	0.0040337	0.894955	4.00107	22.0582	PHLPP1;ERBB4;MAGI2;KIT;CNTN1;GAB1
neural crest cell development (GO:0014032)	3/35	0.0040381	0.858601	9.31677	51.3539	SEMA3D;ERBB4;SOX8
import across plasma membrane (GO:0098739)	2/11	0.00438399	0.894859	19.7628	107.308	LRP2;ATP1B1
negative regulation of protein oligomerization (GO:0032460)	2/12	0.00522908	1	18.1159	95.1725	SORL1;CRYAB
positive regulation of branching involved in ureteric bud morphogenesis (GO:0090190)	2/12	0.00522908	0.988296	18.1159	95.1725	SIX1;SOX8
ion transport (GO:0006811)	8/289	0.00541532	0.986941	3.00888	15.7019	SLC12A2;SLC9A3;GLRB;TSC22D3;ATP2B3;ATP1B1;NALCN;GABRG1
sensory perception of mechanical stimulus (GO:0050954)	4/78	0.00582537	1	5.57414	28.6819	COL2A1;COL11A2;LRP2;TPRN
negative regulation of ERK1 and ERK2 cascade (GO:0070373)	3/40	0.00589454	1	8.15217	41.851	RPS6KA6;LMO3;TIMP3
negative regulation of TOR signaling (GO:0032007)	3/40	0.00589454	0.970318	8.15217	41.851	SESN1;SH3BP4;RNF152
ameboidal-type cell migration (GO:0001667)	3/40	0.00589454	0.939995	8.15217	41.851	SEMA3D;ERBB4;SOX8
positive regulation of cardiac muscle cell proliferation (GO:0060045)	2/13	0.00614261	0.94987	16.7224	85.159	TGFBR3;ERBB4
regulation of fatty acid oxidation (GO:0046320)	2/13	0.00614261	0.921933	16.7224	85.159	FABP3;PPARGC1A
positive regulation of cell motility (GO:2000147)	6/179	0.0063292	0.922797	3.64343	18.4452	WNT5B;SEMA3D;SPOCK2;PDGFC;CNTN1;ITGA6
negative regulation of MAPK cascade (GO:0043409)	4/80	0.00636825	0.9027	5.43478	27.4806	RPS6KA6;LMO3;TIMP3;SORL1
negative regulation of cell proliferation (GO:0008285)	9/363	0.00659494	0.909567	2.69493	13.5325	TGFBR3;TENM1;NDRG4;FABP3;SCIN;ERBB4;MAGI2;SH3BP4;GDF5
male gonad development (GO:0008584)	3/43	0.0072163	0.969073	7.58342	37.397	KIT;SOX8;LRP2
substantia nigra development (GO:0021762)	3/43	0.0072163	0.944225	7.58342	37.397	CKB;NDRG2;SYNGR3
development of primary male sexual characteristics (GO:0046546)	3/43	0.0072163	0.92062	7.58342	37.397	KIT;SOX8;LRP2
protein maturation (GO:0051604)	4/83	0.00724391	0.901602	5.23834	25.8124	ADAMTS3;CNTN1;CPE;SORL1
regulation of branching involved in ureteric bud morphogenesis (GO:0090189)	2/15	0.00816971	0.992619	14.4928	69.6713	SIX1;SOX8
positive regulation of mesonephros development (GO:0061213)	2/15	0.00816971	0.969535	14.4928	69.6713	SIX1;SOX8
negative regulation of TORC1 signaling (GO:1904262)	2/15	0.00816971	0.9475	14.4928	69.6713	SESN1;RNF152
protein complex subunit organization (GO:0071822)	3/45	0.00818717	0.928426	7.24638	34.8202	ADAMTS3;COL2A1;COL11A2
regulation of neuron apoptotic process (GO:0043523)	4/89	0.0092257	1	4.8852	22.8909	BCL2;SIX1;PPARGC1A;MT3
positive regulation of pathway-restricted SMAD protein phosphorylation (GO:0010862)	3/47	0.00923127	1	6.93802	32.5057	INHBB;LEFTY2;GDF5
positive regulation of cardiac muscle tissue growth (GO:0055023)	2/16	0.0092807	0.986655	13.587	63.5845	TGFBR3;ERBB4
neuron differentiation (GO:0030182)	5/139	0.00931912	0.97052	3.90992	18.2815	TENM1;WNT5B;ID4;DCLK2;FZD8
gonad development (GO:0008406)	3/49	0.0103497	1	6.65484	30.4179	KIT;SOX8;LRP2
