# Supplementary material for: High accuracy gene expression profiling of sorted cell subpopulations from breast cancer PDX model tissue
Source: PLoS One. 2020 Sep 10;15(9):e0238594. doi: 10.1371/journal.pone.0238594 (PMC7482927; doi:10.1371/journal.pone.0238594)
Supplement: S4 Table — (XLSX) [file pone.0238594.s021.xlsx]

## Sheet: S4_CD133hi GO
Term	Overlap	P-value	Adjusted P-value	Odds Ratio	Combined Score	Genes
regulation of transcription involved in G1/S transition of mitotic cell cycle (GO:0000083)	8/26	9.63287e-10	4.91565e-06	23.578	489.494	DHFR;CDT1;CDC45;RRM2;ORC1;E2F1;CDC6;TYMS	17
DNA metabolic process (GO:0006259)	21/314	1.07504e-09	2.74298e-06	5.12483	105.832	TOP2A;RMI2;RNASEH2A;UHRF1;XRCC3;GINS4;FANCA;HMGB3;CDC6;BRCA1;TYMS;TICRR;RAD51AP1;BRIP1;CDC45;ORC1;EXO1;CBS;CDK1;MCM5;TK1	1
G1/S transition of mitotic cell cycle (GO:0000082)	11/105	1.27842e-07	0.00021746	8.02773	127.42	DHFR;CDT1;CDC45;RRM2;CCNE2;ORC1;E2F1;RCC1;MCM5;CDC6;TYMS	3
DNA replication (GO:0006260)	11/120	5.0136e-07	0.00063961	7.02427	101.894	BRIP1;RMI2;RNASEH2A;CDC45;ORC1;EXO1;CDK1;MCM5;CDC6;BRCA1;TICRR	2
DNA biosynthetic process (GO:0071897)	7/39	6.40342e-07	0.000653533	13.7538	196.147	RAD51AP1;BRIP1;RMI2;EXO1;XRCC3;BRCA1;TYMS	19
strand displacement (GO:0000732)	6/26	8.62323e-07	0.000733406	17.6835	246.925	RAD51AP1;BRIP1;RMI2;EXO1;XRCC3;BRCA1	16
DNA recombination (GO:0006310)	7/55	7.07202e-06	0.0051555	9.7527	115.661	RAD51AP1;RMI2;BRIP1;EXO1;XRCC3;HMGB3;BRCA1	20
mitotic cell cycle phase transition (GO:0044772)	13/221	7.15486e-06	0.0045639	4.50755	53.4042	CDT1;CDC6;PKMYT1;HAUS1;MELK;CDC45;CCNE2;ORC1;PRKAR2B;CDK1;RCC1;MCM5;CEP41	4
DNA synthesis involved in DNA repair (GO:0000731)	7/65	2.17148e-05	0.0123123	8.25228	88.609	RAD51AP1;RMI2;BRIP1;EXO1;XRCC3;BRCA1;DTL	29
cellular response to DNA damage stimulus (GO:0006974)	15/329	3.00526e-05	0.0153358	3.49369	36.3783	LYN;TOP2A;XRCC3;H2AFX;FANCA;BRCA1;TICRR;RAD51AP1;BRIP1;EXO1;ZC3H12A;CDK1;E2F1;IKBKE;DTL
response to organic cyclic compound (GO:0014070)	7/69	3.21929e-05	0.0149346	7.77389	80.4113	DHFR;CYP1B1;HMOX1;ALPL;TNF;AQP3;NKX3-1
lipopolysaccharide-mediated signaling pathway (GO:0031663)	4/16	4.55878e-05	0.0193862	19.1571	191.492	LYN;PTPN22;LBP;TNF
regulation of toll-like receptor 4 signaling pathway (GO:0034143)	4/16	4.55878e-05	0.017895	19.1571	191.492	LYN;PTPN22;LBP;LTF
sister chromatid segregation (GO:0000819)	5/32	5.49777e-05	0.0200394	11.9732	117.44	TOP2A;KIF18B;KIFC1;CDCA8;ZWINT	18
DNA replication checkpoint (GO:0000076)	4/17	5.90049e-05	0.0200735	18.0302	175.576	CDT1;CDC45;CDC6;TICRR	42
mitotic sister chromatid segregation (GO:0000070)	7/82	9.82411e-05	0.0313328	6.54144	60.365	KIF18B;KIFC1;NCAPG;CDCA8;DLGAP5;NCAPH;ZWINT	5
DNA repair (GO:0006281)	13/288	0.000112576	0.0337928	3.45892	31.4481	FANCI;RMI2;RNASEH2A;XRCC3;H2AFX;FANCA;BRCA1;TICRR;RAD51AP1;BRIP1;EXO1;CDK1;TRIP13	31
positive regulation of toll-like receptor 4 signaling pathway (GO:0034145)	3/8	0.000117212	0.0332295	28.7356	260.101	PTPN22;LBP;LTF
cellular response to lipopolysaccharide (GO:0071222)	7/91	0.000189365	0.0508596	5.89449	50.5266	LYN;VDR;TNIP3;ZC3H12A;PTPN22;LBP;TNF
cell cycle G1/S phase transition (GO:0044843)	7/92	0.000202711	0.0517217	5.83042	49.5803	CDT1;CDC45;CCNE2;ORC1;RCC1;MCM5;CDC6	7
axon guidance (GO:0007411)	9/158	0.000236731	0.0575256	4.36491	36.4408	EPHA4;EFNB1;SEMA6A;CXCL12;UNC5A;PLXNA2;SLIT3;GFRA3;SHANK3
positive regulation of lipid localization (GO:1905954)	3/10	0.000246348	0.0571416	22.9885	191.006	C3;ZC3H12A;IKBKE
mitotic spindle organization (GO:0007052)	6/74	0.000411292	0.0912533	6.21311	48.4387	STIL;KIFC1;RCC1;MYBL2;KIF11;AURKB	13
mitotic nuclear division (GO:0140014)	6/74	0.000411292	0.087451	6.21311	48.4387	KIF18B;KIFC1;CDCA8;MYBL2;KIF11;ZWINT	23
retinoid metabolic process (GO:0001523)	6/75	0.000442238	0.0902696	6.13027	47.3481	RDH10;RARRES2;ALDH1A1;E2F1;CYP1B1;LRP8
regulation of mononuclear cell migration (GO:0071675)	3/12	0.000442982	0.0869438	19.1571	147.931	LYN;RARRES2;TNF
double-strand break repair via homologous recombination (GO:0000724)	6/76	0.00047497	0.0897693	6.04961	46.2932	RAD51AP1;GINS2;CDC45;GINS4;XRCC3;BRCA1	35
negative regulation of viral genome replication (GO:0045071)	5/50	0.000477802	0.0870794	7.66284	58.5924	IFITM2;SLPI;ZC3H12A;TNF;LTF
response to lipid (GO:0033993)	8/140	0.000512498	0.090182	4.37876	33.1744	SLPI;VDR;HSD17B2;ALPL;PTPN22;LBP;AQP3;NKX3-1
regulation of chromosome segregation (GO:0051983)	4/29	0.000520642	0.0885613	10.5694	79.9096	RMI2;CDC6;BUB1;AURKB	32
DNA strand elongation (GO:0022616)	3/13	0.000570337	0.0938848	17.6835	132.083	GINS1;GINS2;GINS4
negative regulation of tumor necrosis factor superfamily cytokine production (GO:1903556)	4/31	0.000675775	0.107765	9.88753	72.1755	ZC3H12A;PTPN22;LBP;LTF
DNA-dependent DNA replication (GO:0006261)	5/56	0.000808419	0.125011	6.84182	48.7167	GINS1;GINS2;CDC45;ORC1;GINS4	28
amide transport (GO:0042886)	3/15	0.000889995	0.133578	15.3257	107.652	SLC5A6;SLC38A3;PLTP
toll-like receptor 4 signaling pathway (GO:0034142)	3/15	0.000889995	0.129761	15.3257	107.652	TNIP3;ITGB2;LBP
DNA strand elongation involved in DNA replication (GO:0006271)	3/16	0.00108486	0.153779	14.3678	98.0791	GINS1;GINS2;GINS4
cellular macromolecule biosynthetic process (GO:0034645)	13/367	0.001128	0.155573	2.71436	18.4232	RMI2;RNASEH2A;CDC6;BRCA1;TYMS;TICRR;BRIP1;CDC45;ORC1;EXO1;CDK1;E2F1;MCM5	37
diterpenoid metabolic process (GO:0016101)	5/62	0.00128542	0.172618	6.17971	41.1363	RDH10;RARRES2;ALDH1A1;E2F1;LRP8
regulation of viral genome replication (GO:0045069)	5/63	0.00138158	0.180774	6.08162	40.0446	TOP2A;IFITM2;SLPI;TNF;LTF
positive regulation of mitotic cell cycle phase transition (GO:1901992)	4/40	0.00179057	0.228432	7.66284	48.4691	CDC45;CDK1;DTL;DLGAP5
positive regulation of oxidoreductase activity (GO:0051353)	3/19	0.0018237	0.226983	12.0992	76.3084	EDN2;VDR;TNF
positive regulation of toll-like receptor signaling pathway (GO:0034123)	3/19	0.0018237	0.221579	12.0992	76.3084	PTPN22;LBP;LTF
positive regulation of lipid storage (GO:0010884)	3/19	0.0018237	0.216426	12.0992	76.3084	C3;ZC3H12A;IKBKE
cellular response to organic cyclic compound (GO:0071407)	7/135	0.00199667	0.231568	3.97332	24.6993	KCNQ1;ZC3H12A;CYP1B1;BRCA1;TNF;CFTR;NKX3-1
embryonic digestive tract development (GO:0048566)	3/20	0.00212497	0.240972	11.4943	70.7356	RARRES2;TNF;GLI3
cellular response to lipid (GO:0071396)	8/178	0.00239842	0.266069	3.44397	20.7773	LYN;WNT6;VDR;TNIP3;ZC3H12A;LBP;CFTR;NKX3-1
positive regulation of aspartic-type peptidase activity (GO:1905247)	2/6	0.00245821	0.266899	25.5428	153.469	LYN;EPHA4
regulation of superoxide metabolic process (GO:0090322)	2/6	0.00245821	0.261338	25.5428	153.469	DHFR;FBLN5
regulation of cellular response to oxidative stress (GO:1900407)	2/6	0.00245821	0.256005	25.5428	153.469	DHFR;FBLN5
regulation of glial cell differentiation (GO:0045685)	2/6	0.00245821	0.250885	25.5428	153.469	EPHA4;CDK1
