# Supplementary material for: High accuracy gene expression profiling of sorted cell subpopulations from breast cancer PDX model tissue
Source: PLoS One. 2020 Sep 10;15(9):e0238594. doi: 10.1371/journal.pone.0238594 (PMC7482927; doi:10.1371/journal.pone.0238594)
Supplement: S5 Table — (XLSX) [file pone.0238594.s022.xlsx]

## Sheet: S5_CD49f_lo GO
Term	Overlap	P-value	Adjusted P-value	Odds Ratio	Combined Score	Genes
extracellular matrix organization (GO:0030198)	22/229	6.46935e-10	3.30131e-06	5.00364	105.871	FBN2;LAMB3;MMP1;MMP2;LAMA4;SPINK5;MMP3;BGN;ICAM4;LAMC2;HSPG2;LOXL2;ACAN;COL1A2;BMP1;COL5A1;COL6A2;CYP1B1;TIMP1;TGFBI;A2M;ADAMTS9	2
regulation of angiogenesis (GO:0045765)	17/177	5.86523e-08	0.000149651	5.00235	83.2974	SEMA6A;PLXND1;NPR1;SPINK5;GATA6;TNFAIP3;EMP2;ETS1;HSPG2;PGF;HK2;VEGFA;EFNA3;TMEM2;CYP1B1;CTSH;CHI3L1	31
cytokine-mediated signaling pathway (GO:0019221)	34/633	7.34792e-08	0.000124988	2.79753	45.9529	CEBPA;IFITM1;NUMBL;IFITM2;CSF3R;TNFRSF11B;NOD2;PTGS2;IL2RG;OASL;MAP3K8;TIMP1;GBP2;IL6R;GBP1;EDN2;SERPINB2;TNFSF14;CCL20;MMP1;MMP2;MMP3;BGN;MSN;TNFRSF1B;VEGFA;TNFRSF10D;ISG20;COL1A2;CXCL12;FSCN1;PLP2;VIM;HLA-DQB1
endothelial cell migration (GO:0043542)	8/35	2.56792e-07	0.000327602	11.9048	180.655	NRP1;EGR3;PLXND1;S100A2;CYP1B1;EMP2;LOXL2;VEGFA
extracellular matrix disassembly (GO:0022617)	11/78	2.7857e-07	0.000284308	7.34509	110.864	FBN2;ACAN;BMP1;LAMB3;MMP1;MMP2;MMP3;LAMC2;TIMP1;A2M;HSPG2
regulation of cell proliferation (GO:0042127)	35/740	9.58037e-07	0.00081481	2.4634	34.1387	CEBPA;IFITM1;BNC1;TGFB1I1;HILPDA;TNFRSF11B;LAMC2;ETS1;PTHLH;ZFP36L1;NAMPT;ZNF703;PDPN;CYP1B1;CTSH;TIMP1;IER5;IL6R;KRT6A;NKX3-1;SERPINB3;NTRK2;EGLN3;JAG1;EDN2;IGFBP3;EMP2;TNFRSF1B;ALOX15B;PGF;VEGFA;TNFRSF10D;BMP2;ROR2;SGK1
regulation of cell migration (GO:0030334)	20/316	3.48677e-06	0.00254186	3.29641	41.4245	SERPINB3;IFITM1;JAG1;PLXND1;LAMC2;ALOX15B;VEGFA;BMP2;CXCL12;KRT16;ZNF703;PDPN;SNAI1;ENPP2;CYP1B1;SNAI2;CTSH;FLNA;ROR2;SGK1	32
cellular response to decreased oxygen levels (GO:0036294)	9/64	3.50126e-06	0.00223337	7.32422	92.0097	HILPDA;GATA6;PTGS2;AQP3;NDRG1;BMP7;NKX3-1;ZFP36L1;VEGFA
cellular response to cytokine stimulus (GO:0071345)	24/456	9.07847e-06	0.00514749	2.74123	31.8246	CEBPA;NUMBL;PID1;EDN2;CSF3R;CCL20;MMP1;MMP2;MMP3;BGN;MT1X;PTGS2;TNFRSF1B;IL2RG;VEGFA;ZFP36L1;COL1A2;FSCN1;CHI3L1;TIMP1;PLP2;VIM;IL6R;NKX3-1	13
positive regulation of cellular process (GO:0048522)	26/519	9.22921e-06	0.00470967	2.60918	30.2486	BNC1;HILPDA;LAMC2;ETS1;PTHLH;CDH3;NAMPT;ZNF703;PDPN;CTSH;FLNA;TIMP1;IER5;IL6R;KRT6A;NKX3-1;SERPINB3;NTRK2;EDN2;CAV1;MSN;EMP2;PGF;VEGFA;S100A9;S100A8
positive regulation of epithelial to mesenchymal transition (GO:0010718)	7/40	9.83166e-06	0.004561	9.11458	105.09	SERPINB3;BMP2;TGFB1I1;PDPN;ZNF703;SNAI1;LOXL2
regulation of sprouting angiogenesis (GO:1903670)	5/19	2.36762e-05	0.0100683	13.7061	145.985	TMEM2;SEMA6A;E2F2;ADAMTS9;VEGFA
positive regulation of cell differentiation (GO:0045597)	14/194	2.43759e-05	0.00956849	3.75859	39.9234	SERPINB3;CCDC71L;FBN2;IFITM1;TGFB1I1;ALOX15B;BMP7;LOXL2;ZFP36L1;BMP2;ZNF703;PDPN;SNAI1;IL6R	41
epidermis development (GO:0008544)	9/81	2.48976e-05	0.00907516	5.78704	61.3469	LAMB3;KRT17;BNC1;KRT16;SPINK5;KRT14;LAMC2;KRT5;PTHLH	1
positive regulation of cell proliferation (GO:0008284)	22/424	2.66475e-05	0.00906548	2.70244	28.4643	SERPINB3;NTRK2;PID1;EDN2;BNC1;HILPDA;EMP2;LAMC2;NOD2;PGF;PTHLH;VEGFA;BMP2;NAMPT;ZNF703;S100A6;CTSH;TIMP1;IL6R;NES;KRT6A;NKX3-1
inflammatory response (GO:0006954)	16/252	3.17515e-05	0.0101268	3.30688	34.2512	ORM1;TNFAIP6;CCL20;TNFRSF11B;NOD2;TNFRSF1B;HSPG2;SELE;TNFRSF10D;BMP2;KRT16;CHI3L1;PTX3;CDO1;S100A9;S100A8	9
cell-substrate junction assembly (GO:0007044)	4/11	3.96765e-05	0.0119099	18.9394	191.946	LAMB3;KRT14;LAMC2;KRT5	4
hemidesmosome assembly (GO:0031581)	4/11	3.96765e-05	0.0112483	18.9394	191.946	LAMB3;KRT14;LAMC2;KRT5	3
regulation of epithelial to mesenchymal transition (GO:0010717)	8/68	4.64438e-05	0.0124738	6.12745	61.1352	SERPINB3;BMP2;TGFB1I1;PDPN;ZNF703;SNAI1;PHLDB2;LOXL2
cellular response to hypoxia (GO:0071456)	11/132	4.92182e-05	0.012558	4.34028	43.0523	EGLN3;HILPDA;GATA6;CA9;PTGS2;AQP3;NDRG1;BMP7;ZFP36L1;NKX3-1;VEGFA
epithelial cell migration (GO:0010631)	6/36	5.76386e-05	0.0140062	8.68056	84.7337	NRP1;PLXND1;S100A2;KRT16;CYP1B1;LOXL2
camera-type eye development (GO:0043010)	5/24	7.99662e-05	0.0185485	10.8507	102.364	FBN2;CYP1B1;CACNA1C;NES;VEGFA
positive regulation of cell migration (GO:0030335)	14/221	0.000100672	0.0223361	3.2994	30.3665	SERPINB3;NRP1;SEMA6A;LAMC2;VEGFA;BMP2;CXCL12;ZNF703;PDPN;SNAI1;ENPP2;SNAI2;CTSH;ROR2
maintenance of protein location in extracellular region (GO:0071694)	3/6	0.000134539	0.0286063	26.0417	232.127	FBN2;NBL1;DAND5
negative regulation of viral life cycle (GO:1903901)	7/61	0.000162822	0.0332353	5.97678	52.1345	ISG20;IFITM1;IFITM2;SLPI;APOBEC3G;PTX3;OASL
regulation of transmembrane receptor protein serine/threonine kinase signaling pathway (GO:0090092)	5/28	0.000173593	0.034071	9.3006	80.532	ZNF703;NREP;PCSK6;BMP7;FOLR1
regulation of anatomical structure morphogenesis (GO:0022603)	8/82	0.000177388	0.0335263	5.0813	43.8881	LFNG;PID1;PLXND1;TNFAIP3;EMP2;WTIP;ETS1;PHLDB2
leukocyte aggregation (GO:0070486)	3/7	0.000232089	0.0422982	22.3214	186.794	BMP7;S100A9;S100A8
sequestering of extracellular ligand from receptor (GO:0035581)	3/7	0.000232089	0.0408396	22.3214	186.794	FBN2;NBL1;DAND5
artery morphogenesis (GO:0048844)	5/30	0.000243901	0.0414876	8.68056	72.2113	NRP1;JAG1;ADAMTS9;FOLR1;VEGFA
regulation of insulin-like growth factor receptor signaling pathway (GO:0043567)	4/17	0.000261166	0.0429913	12.2549	101.107	BMP2;CDH3;IGFBP3;NKX3-1
cellular zinc ion homeostasis (GO:0006882)	5/31	0.000286262	0.0456499	8.40054	68.5366	MT1X;SLC39A8;SLC39A14;S100A9;S100A8
positive regulation of p38MAPK cascade (GO:1900745)	4/18	0.000330721	0.0511416	11.5741	92.7573	BMP2;GADD45A;XDH;VEGFA	19
blood vessel endothelial cell migration (GO:0043534)	4/18	0.000330721	0.0496374	11.5741	92.7573	NRP1;EGR3;EMP2;VEGFA
regulation of peptidase activity (GO:0052547)	4/18	0.000330721	0.0482192	11.5741	92.7573	SERPINB3;SERPINB4;CAV1;CTSH
negative regulation of angiogenesis (GO:0016525)	7/69	0.000353153	0.0500595	5.28382	41.999	EFNA3;SEMA6A;NPR1;SPINK5;E2F2;ADAMTS9;HSPG2
negative regulation of viral genome replication (GO:0045071)	6/50	0.000375109	0.0517346	6.25	49.3018	ISG20;IFITM1;IFITM2;SLPI;APOBEC3G;OASL
response to lipid (GO:0033993)	10/140	0.000380277	0.0510672	3.72024	29.2954	SLPI;ALPL;CTSH;TNFRSF11B;TRIB1;TNFRSF1B;AQP3;SELE;TNFRSF10D;NKX3-1
skin development (GO:0043588)	8/94	0.000453974	0.0594007	4.43262	34.12	RYR1;JAG1;COL1A2;COL5A1;KRT16;DHCR24;CLDN1;IVL
response to metal ion (GO:0010038)	7/72	0.000459078	0.0585668	5.06366	38.9207	TNNT2;CAV1;MT1X;ITPR3;AQP3;NDRG1;LOXL2
positive regulation of osteoblast differentiation (GO:0045669)	5/35	0.000513585	0.0639225	7.44048	56.3549	FBN2;IFITM1;BMP2;IL6R;BMP7
skeletal system development (GO:0001501)	10/146	0.000530164	0.0644149	3.56735	26.9061	ACAN;BMP2;COL1A2;BMP1;ALPL;CHI3L1;TNFRSF11B;BMP7;PTHLH;SULF2
endothelial cell chemotaxis (GO:0035767)	3/9	0.000541277	0.0642357	17.3611	130.583	NRP1;EGR3;VEGFA
negative regulation of cell migration (GO:0030336)	9/121	0.000550868	0.0638882	3.87397	29.0703	IFITM1;JAG1;KRT16;IGFBP3;CYP1B1;TIMP1;TRIB1;PHLDB2;ALOX15B
positive regulation of multicellular organismal process (GO:0051240)	12/202	0.000556167	0.0630694	3.09406	23.1882	SERPINB3;BMP2;BMP1;NPR1;TGFB1I1;ZNF703;HILPDA;PDPN;SNAI1;ENPP2;CTSH;LOXL2
epithelial to mesenchymal transition (GO:0001837)	5/37	0.000668287	0.0741362	7.03829	51.4555	BMP2;SNAI1;SNAI2;BMP7;LOXL2
positive regulation of cell motility (GO:2000147)	11/179	0.000707975	0.076868	3.20065	23.2147	SERPINB3;BMP2;CXCL12;ZNF703;PDPN;SNAI1;SNAI2;CTSH;LAMC2;ROR2;VEGFA
induction of positive chemotaxis (GO:0050930)	3/10	0.000762267	0.0810385	15.625	112.175	CXCL12;PGF;VEGFA
regulation of endothelial cell proliferation (GO:0001936)	7/79	0.000805673	0.083905	4.61498	32.8763	NRP1;BMP2;EGR3;CAV1;XDH;PGF;VEGFA
positive regulation of angiogenesis (GO:0045766)	8/103	0.000835429	0.0852639	4.04531	28.6714	GATA6;CYP1B1;CTSH;CHI3L1;ETS1;PGF;HK2;VEGFA	24
