# Supplementary material for: High accuracy gene expression profiling of sorted cell subpopulations from breast cancer PDX model tissue
Source: PLoS One. 2020 Sep 10;15(9):e0238594. doi: 10.1371/journal.pone.0238594 (PMC7482927; doi:10.1371/journal.pone.0238594)
Supplement: S6 Table — (XLSX) [file pone.0238594.s023.xlsx]

## Sheet: S6_CD49f_hi GO
Term	Overlap	P-value	Adjusted P-value	Odds Ratio	Combined Score	Genes
regulation of endothelial cell chemotaxis (GO:2001026)	4/13	6.77557e-05	0.345757	16.9062	162.293	PRKD1;FGF1;THBS1;MET
glial cell differentiation (GO:0010001)	5/25	7.64669e-05	0.195105	10.989	104.161	MMP24;PTPRZ1;CDH2;NFIB;SOX8
gliogenesis (GO:0042063)	4/14	9.34991e-05	0.159042	15.6986	145.645	TGFB2;MMP24;CDH2;NFIB
positive regulation of potassium ion transmembrane transport (GO:1901381)	4/15	0.000125673	0.160328	14.652	131.602	KCNE1;NOS1AP;AKAP6;ATP1B1
regulation of delayed rectifier potassium channel activity (GO:1902259)	4/15	0.000125673	0.128262	14.652	131.602	KCNE1;NOS1AP;KCNAB1;AKAP6
central nervous system development (GO:0007417)	13/217	0.000182019	0.154807	3.29164	28.3456	NDRG4;CNTN6;ROGDI;FOXJ1;GRIN2C;S100B;GBA2;PCDH18;CDH2;ZIC2;PTPRZ1;PDGFC;SOX8	2
positive regulation of cation transmembrane transport (GO:1904064)	4/17	0.000212898	0.155203	12.9282	109.304	NANOS1;KCNE1;NOS1AP;AKAP6
negative regulation of signal transduction (GO:0009968)	15/283	0.000228858	0.145983	2.91228	24.4119	PDGFRA;NDRG4;CISH;IGFBP5;IRS1;PTPRJ;SHISA2;MERTK;THBS1;WIF1;KIT;BCL2;ENPP1;MET;HBEGF
positive regulation of protein kinase B signaling (GO:0051897)	9/127	0.000534139	0.302857	3.89374	29.3388	PDGFRA;IRS1;FAM110C;KIT;PTPRJ;FGF1;MET;THBS1;HBEGF
ion transmembrane transport (GO:0034220)	12/219	0.000710655	0.362647	3.01069	21.8254	KCNE1;GLRB;SCNN1A;ATP2A3;CLCNKA;CHRNA10;CHRFAM7A;AQP5;ATP1B1;NALCN;GABRG1;ATP6V1B1
microtubule polymerization or depolymerization (GO:0031109)	4/23	0.000726655	0.337102	9.55566	69.0593	TPPP3;TRPV4;TPPP;FGF13
regulation of cell migration (GO:0030334)	15/316	0.000727252	0.309264	2.60815	18.8471	PDGFRA;IGFBP5;SEMA3D;PTPRJ;FGF1;THBS1;SORL1;CX3CL1;DAB2;FAM110C;PDGFC;ITGA6;SRGAP3;SRGAP2B;HBEGF	16
sensory organ development (GO:0007423)	5/40	0.000757292	0.297266	6.86813	49.3528	FOXC1;TGFB2;SMOC1;CPAMD8;BMPR1B
regulation of protein kinase B signaling (GO:0051896)	10/163	0.000827866	0.301757	3.37086	23.9219	PDGFRA;PHLPP1;IRS1;FAM110C;KIT;PTPRJ;FGF1;MET;THBS1;HBEGF	23
ion transport (GO:0006811)	14/289	0.000891148	0.303169	2.6617	18.6931	SLC12A2;ATP2A3;CLCNKA;AQP5;ATP1B1;NALCN;GABRG1;SLC9A3;GLRB;SCNN1A;CHRNA10;CHRFAM7A;SLC26A4;ATP6V1B1	28
positive regulation of phosphatidylinositol 3-kinase activity (GO:0043552)	4/25	0.00100873	0.321722	8.79121	60.6511	PDGFRA;IRS1;KIT;PRKD1
eye development (GO:0001654)	5/43	0.00105958	0.318061	6.38896	43.7636	FOXC1;TGFB2;SMOC1;CPAMD8;BMPR1B
substantia nigra development (GO:0021762)	5/43	0.00105958	0.300391	6.38896	43.7636	S100A1;PADI2;CKB;NDRG2;SYNGR3	39
regulation of protein glycosylation (GO:0060049)	3/12	0.00116416	0.312668	13.7363	92.7989	KAT2B;MT3;RAMP1
endochondral bone morphogenesis (GO:0060350)	3/12	0.00116416	0.297034	13.7363	92.7989	FOXC1;TRPV4;BMPR1B
positive regulation of stem cell differentiation (GO:2000738)	3/12	0.00116416	0.28289	13.7363	92.7989	TGFB2;FOXC1;SOX6
monovalent inorganic cation homeostasis (GO:0055067)	4/26	0.00117518	0.272588	8.45309	57.0273	SLC12A2;SCNN1A;SLC26A4;ATP6V1B1
regulation of cell growth (GO:0001558)	11/201	0.0011841	0.262716	3.00694	20.2631	TGFB2;CISH;BCL2;PLCE1;ENPP1;SCGB3A1;SH3BP4;PTPRJ;AKAP6;MT3;FBP1
negative regulation of cell growth (GO:0030308)	8/115	0.00121637	0.258632	3.82226	25.6546	TGFB2;ENPP1;SCGB3A1;SH3BP4;PTPRJ;FGF13;MT3;FBP1
positive regulation of multicellular organismal process (GO:0051240)	11/202	0.00123241	0.251559	2.99206	20.0431	MESP1;FOXC1;TGFB2;DAB2;FOXJ1;SOX8;SOX6;PLCB1;BMPR1B;PPARGC1A;AGPAT2
positive regulation of lipid kinase activity (GO:0090218)	4/27	0.00135995	0.266916	8.14001	53.7266	PDGFRA;IRS1;KIT;PRKD1
microtubule polymerization (GO:0046785)	4/27	0.00135995	0.25703	8.14001	53.7266	TPPP3;TRPV4;TPPP;FGF13
positive regulation of cellular process (GO:0048522)	20/519	0.00141503	0.25789	2.11734	13.891	PDGFRA;VIPR1;KCNE1;TGFB2;IRS1;AKAP6;FGF1;NCMAP;ACACB;MT3;THBS1;SORL1;TNFSF13B;DAB2;SAPCD2;PDGFC;NOS1AP;BCL2;BMPR1B;HBEGF
positive regulation of phospholipid metabolic process (GO:1903727)	4/28	0.00156406	0.275221	7.84929	50.7101	PDGFRA;IRS1;KIT;PRKD1
neurogenesis (GO:0022008)	5/50	0.00210252	0.357638	5.49451	33.8715	ABTB2;MESP1;TGFB2;ROGDI;DCHS1
negative regulation of platelet-derived growth factor receptor signaling pathway (GO:0010642)	3/15	0.00231206	0.380595	10.989	66.6991	PDGFRA;NDRG4;PTPRJ
positive regulation of potassium ion transport (GO:0043268)	3/15	0.00231206	0.368701	10.989	66.6991	KCNE1;NOS1AP;AKAP6
regulation of cartilage development (GO:0061035)	3/15	0.00231206	0.357529	10.989	66.6991	SCIN;BMPR1B;SOX6
cyclic-nucleotide-mediated signaling (GO:0019935)	4/32	0.00259438	0.389385	6.86813	40.8957	ADCYAP1;GUCY1B2;AKAP6;NUDT4
regulation of potassium ion transmembrane transport (GO:1901379)	4/32	0.00259438	0.37826	6.86813	40.8957	KCNE1;NOS1AP;AKAP6;KCNAB1
regulation of phosphatidylinositol 3-kinase activity (GO:0043551)	4/33	0.00291041	0.412551	6.66001	38.8908	PDGFRA;IRS1;KIT;PRKD1
platelet-derived growth factor receptor signaling pathway (GO:0048008)	3/17	0.00336349	0.463889	9.69619	55.2176	PDGFRA;PDGFC;PTPRJ
sensory perception of sound (GO:0007605)	6/81	0.00359763	0.483124	4.07	22.9039	KCNE1;KIT;LRP2;SLC26A4;TPRN;ATP6V1B1	7
chloride transmembrane transport (GO:1902476)	5/57	0.00374703	0.490284	4.81974	26.9269	SLC12A2;GLRB;CLCNKA;SLC26A4;GABRG1
regulation of signal transduction (GO:0009966)	11/233	0.00375012	0.478421	2.59397	14.4898	PDGFRA;ADCYAP1;IGFBP5;KIT;PLCE1;PRKD1;CMAHP;PLCB1;MERTK;MET;C3ORF58
regulation of smooth muscle cell migration (GO:0014910)	3/18	0.00398223	0.495641	9.15751	50.6036	NDRG4;IGFBP5;SORL1
inorganic cation transmembrane transport (GO:0098662)	8/140	0.00415877	0.505291	3.13972	17.2136	SLC12A2;NNT;TRPV4;SCNN1A;ATP2A3;NALCN;TRPM6;ATP6V1B1
regulation of mesenchymal stem cell differentiation (GO:2000739)	2/6	0.00472075	0.560232	18.315	98.0914	PDGFRA;SOX6
ventricular compact myocardium morphogenesis (GO:0003223)	2/6	0.00472075	0.547499	18.315	98.0914	TGFBR3;LRP2	10
positive regulation of cell motility (GO:2000147)	9/179	0.005631	0.638556	2.7626	14.3088	PDGFRA;DAB2;SEMA3D;FAM110C;PDGFC;ITGA6;FGF1;THBS1;HBEGF	35
heart development (GO:0007507)	8/149	0.00602849	0.66877	2.95007	15.0786	TGFBR3;MESP1;KAT2B;NDRG4;TGFB2;FOXC1;SCUBE1;PLCE1
brain development (GO:0007420)	7/119	0.00614111	0.666768	3.23206	16.4601	NDRG4;CDH2;ZIC2;ROGDI;FOXJ1;GRIN2C;PCDH18
inorganic anion transmembrane transport (GO:0098661)	5/64	0.00615533	0.654389	4.29258	21.8511	SLC12A2;GLRB;CLCNKA;SLC26A4;GABRG1
branched-chain amino acid catabolic process (GO:0009083)	3/21	0.00623425	0.649252	7.84929	39.8563	ACAD8;BCKDHB;ACADSB
negative regulation of growth (GO:0045926)	7/120	0.00642253	0.655484	3.20513	16.1793	TGFB2;ENPP1;SCGB3A1;SH3BP4;PTPRJ;MT3;FBP1
