# Supplementary material for: High accuracy gene expression profiling of sorted cell subpopulations from breast cancer PDX model tissue
Source: PLoS One. 2020 Sep 10;15(9):e0238594. doi: 10.1371/journal.pone.0238594 (PMC7482927; doi:10.1371/journal.pone.0238594)
Supplement: S7 Table — (XLSX) [file pone.0238594.s024.xlsx]

## Sheet: S7_CD184lo GO
Term	Overlap	P-value	Adjusted P-value	Odds Ratio	Combined Score	Genes
epidermis development (GO:0008544)	23/81	3.09895e-10	1.5814e-06	4.64351	101.669	COL17A1;WNT10A;CDSN;CRABP2;LAMB3;SPINK5;KLK5;EMP1;KRT34;LAMC2;GRHL3;KRT5;KLK7;CTGF;KRT9;KRT83;ALDH3A2;CASP14;ELF3;KRT17;KRT16;KRT15;KRT14	14
extracellular matrix organization (GO:0030198)	41/229	4.71417e-10	1.20282e-06	2.92787	62.8768	COL16A1;ITGAM;COL13A1;ITGB4;SERPINE1;ITGB2;PDGFB;KLK5;TNC;NOXO1;LOXL4;LAMC2;ICAM5;KLK7;CTSS;ICAM1;LOXL2;SCUBE3;KDR;CYP1B1;MADCAM1;ITGB7;ITGB6;A2M;JAM2;TGFB2;MMP7;VWF;LAMB3;ITGA3;SERPINF2;SPINK5;FN1;COL1A1;MFAP5;COL2A1;COL4A2;COL5A2;COL6A3;TGFBI;FBN1	1	4
hemidesmosome assembly (GO:0031581)	44023	8.34367e-07	0.00141926	10.4066	145.657	COL17A1;LAMB3;ITGB4;KRT14;LAMC2;KRT5;PLEC	18
cell-substrate junction assembly (GO:0007044)	44023	8.34367e-07	0.00106444	10.4066	145.657	COL17A1;LAMB3;ITGB4;KRT14;LAMC2;KRT5;PLEC	17
positive regulation of leukocyte migration (GO:0002687)	12724	3.30947e-06	0.00337764	5.29075	66.7625	LGALS3;EDN2;CXCL1;MADCAM1;CXCL3;CXCL2;TNF;IL6R;CXCL5;ICAM1;VEGFA
regulation of MAPK cascade (GO:0043408)	30/203	6.40431e-06	0.00544687	2.41673	28.9006	CSF1R;FLT1;PDGFB;RRAS;KDR;LYN;EPHA4;TGFB2;EPHA6;GDF15;TGFB3;INSR;NTRK3;IGF2;FN1;LIF;INHBB;INHBA;MERTK;BMP6;P2RX7;BMP2;CD4;INS-IGF2;AXL;LEP;TLR9;ROR1;TRIB2;MET
regulation of smooth muscle cell proliferation (GO:0048660)	16407	8.77411e-06	0.00639633	4.45997	51.9306	NDRG4;EDN1;IGFBP5;SERPINF2;PDGFB;IL18;HMOX1;APOD;ANG;TNF;IL6R;EREG
positive regulation of phosphorylation (GO:0042327)	30/208	1.04716e-05	0.00667958	2.35864	27.0461	CSF1R;PFKFB4;FLT1;LRRK2;EFNA5;TNF;C3;GPNMB;P2RY1;KDR;LYN;EPHA4;EPHA6;INSR;IL34;NTRK3;PIFO;IGF2;PLAUR;MERTK;EREG;VEGFA;P2RX7;BMP2;CD4;AXL;ROR1;ANG;TNIK;MET
inflammatory response (GO:0006954)	34/252	1.21037e-05	0.0068628	2.20639	24.9807	SERPINA3;CSF1R;KLK1;ALOX15;ITGB2;LY75;CXCL1;CXCL3;TNF;CXCL2;CXCL5;RELB;NLRP7;BLNK;LYN;PLA2G2D;ANXA1;CCL22;CCL20;NFAM1;TNFRSF9;PLA2G4C;IL18;AZU1;FOS;SELE;BMP2;ELF3;ADORA2A;KRT16;REL;CHI3L1;PTX3;S100A9	16
regulation of p38MAPK cascade (GO:1900744)	44100	1.40367e-05	0.00716293	5.66073	63.2521	PER1;BMP2;GADD45B;LEP;ZC3H12A;PTPN22;XDH;GADD45G;VEGFA
positive regulation of kinase activity (GO:0033674)	20/113	1.55396e-05	0.00720894	2.89438	32.0469	EPHA4;CSF1R;CDKN1A;EPHA6;FLT1;INSR;NTRK3;PIFO;AZU1;MERTK;TNF;EREG;CD4;PTPRC;AXL;EEF1A2;KDR;SPDYA;ROR1;MET
positive regulation of MAPK cascade (GO:0043410)	37/289	1.68831e-05	0.00717954	2.09367	23.0077	CSF1R;NDRG4;FLT1;LRRK2;ALOX15;PDGFB;PTPN22;TNF;ICAM1;CTGF;GPNMB;P2RY1;KDR;EPHA4;EDN1;TGFB2;EPHA6;CCL22;ANGPT1;CCL20;INSR;NTRK3;SERPINF2;IGF2;LIF;PRKCA;MERTK;VEGFA;BMP2;CD4;INS-IGF2;AXL;LEP;TLR9;CHI3L1;ROR1;MET
cellular response to cytokine stimulus (GO:0071345)	51/456	2.27649e-05	0.00893611	1.82898	19.5523	CDKN1A;IL1RN;ITGAM;DOCK8;ITGB2;CXCL1;IL1RAP;TNF;CXCL2;ICAM1;TRIM6;ZC3H12A;PIM1;ANKRD1;JUNB;IL6R;ANXA1;EDN2;IL4R;MME;DAPK1;IL18;FOS;EREG;IL23A;CHI3L1;RHOU;LRRC15;CSF1R;ALOX15;CSF2RA;FOXO1;ZFP36L1;SOCS2;FLRT3;NLRP7;INPP5D;HMOX1;IL32;CCL22;CCL20;IL34;FN1;LIF;VEGFA;CD4;BCL6;AXL;LCN2;SAA1;BCL2L1	9
negative regulation of signal transduction (GO:0009968)	36/283	2.51051e-05	0.00915081	2.08027	22.0351	CSF1R;NDRG4;FLT1;LRP1;LRRK2;PTPRJ;CXXC4;SOCS2;RGS2;HEY1;WIF1;KDR;APOD;CHAC1;XDH;LYN;EPHA4;EPHA6;IGFBP5;INSR;NTRK3;NRG2;MERTK;EREG;SULF2;BTC;BMP2;PTPRC;CILP;AXL;MMRN2;TLR9;ROR1;MET;PLIN5;LTF
positive regulation of protein phosphorylation (GO:0001934)	47/412	2.86524e-05	0.00974754	1.86554	19.514	CSF1R;CDKN1A;FLT1;LRRK2;PDGFB;EFNA5;TNF;C3;TRIM6;GPNMB;P2RY1;KDR;IL6R;LYN;EPHA4;TGFB2;EPHA6;ANGPT1;GDF15;TGFB3;NTRK3;INSR;IL34;IGF2;LIF;PLAUR;ATP2B4;INHBB;AZU1;INHBA;MERTK;BMP6;EREG;VEGFA;BMP2;CD4;INS-IGF2;PTPRC;AXL;LEP;SPDYA;TLR9;CHI3L1;ROR1;TNIK;MET;RAPGEF3
positive regulation of ERK1 and ERK2 cascade (GO:0070374)	28/201	3.87419e-05	0.0123563	2.27806	23.1419	CSF1R;NDRG4;FLT1;ALOX15;PDGFB;PTPN22;TNF;ICAM1;CTGF;GPNMB;P2RY1;KDR;EPHA4;EPHA6;CCL22;ANGPT1;CCL20;INSR;NTRK3;SERPINF2;PRKCA;MERTK;BMP2;CD4;AXL;CHI3L1;ROR1;MET
regulation of ERK1 and ERK2 cascade (GO:0070372)	32/247	4.85332e-05	0.0145685	2.11864	21.045	CSF1R;NDRG4;FLT1;PSCA;ALOX15;PDGFB;PTPN22;TNF;ICAM1;CTGF;RRAS;GPNMB;P2RY1;KDR;LYN;EPHA4;EPHA6;CCL22;ANGPT1;CCL20;INSR;NTRK3;SERPINF2;FN1;PRKCA;MERTK;BMP2;CD4;AXL;CHI3L1;ROR1;MET		5
positive regulation of smooth muscle cell proliferation (GO:0048661)	13789	5.36728e-05	0.0152162	4.41979	43.4581	ERN1;EDN1;JUN;SERPINF2;PDGFB;IL18;HMOX1;TNF;IL6R;EREG
positive regulation of p38MAPK cascade (GO:1900745)	44030	5.50067e-05	0.0147736	6.35959	62.3752	BMP2;GADD45B;LEP;ZC3H12A;XDH;GADD45G;VEGFA	33
regulation of nitric oxide biosynthetic process (GO:0045428)	11933	9.0297e-05	0.0230393	4.59935	42.831	EDN1;INSR;ZC3H12A;ATP2B4;TLR6;KLF4;CLU;TNF;ASS1
positive regulation of chemotaxis (GO:0050921)	17838	0.000118573	0.0288132	3.74762	33.8784	EDN2;NTRK3;PDGFB;KDR;CXCL1;CXCL3;CXCL2;IL6R;MET;CXCL5;VEGFA
neutrophil mediated immunity (GO:0002446)	51/487	0.00012485	0.0289596	1.71256	15.3931	CDA;SERPINA3;PYGB;SERPINA1;ITGAM;CRISP3;ITGB2;PTPRJ;SLC2A3;CXCL1;CTSS;CXCL5;LGALS3;GLIPR1;PLAU;ANPEP;PRSS3;SERPINB1;TICAM2;ANXA2;MME;ANXA3;NFAM1;PLAUR;UNC13D;BIN2;SLPI;CEACAM6;CHI3L1;S100A9;TLR2;LTF;TMEM63A;MVP;C3;ALDH3B1;CD59;CD14;S100A11;GSN;HSPA6;AZU1;PTPRB;LRG1;PTPRC;TCN1;LCN2;S100P;PTX3;CD68;HSPA1B
neutrophil degranulation (GO:0043312)	50/479	0.000156749	0.0347778	1.70702	14.955	CDA;SERPINA3;PYGB;SERPINA1;ITGAM;CRISP3;ITGB2;PTPRJ;SLC2A3;CXCL1;CTSS;LGALS3;GLIPR1;PLAU;ANPEP;PRSS3;SERPINB1;TICAM2;ANXA2;MME;ANXA3;NFAM1;PLAUR;UNC13D;BIN2;SLPI;CEACAM6;CHI3L1;S100A9;TLR2;LTF;TMEM63A;MVP;C3;ALDH3B1;CD59;CD14;S100A11;GSN;HSPA6;AZU1;PTPRB;LRG1;PTPRC;TCN1;LCN2;S100P;PTX3;CD68;HSPA1B
positive regulation of angiogenesis (GO:0045766)	17/103	0.000161647	0.0343701	2.69908	23.5632	ECM1;FLT1;ANXA3;SERPINE1;GAB1;PRKCA;KLF4;RUNX1;VEGFA;RRAS;ZC3H12A;KDR;CYP1B1;HMOX1;CHI3L1;ANGPTL4;RAPGEF3	50
pulmonary valve development (GO:0003177)	43961	0.000164911	0.0336617	8.17661	71.2191	TGFB2;JAG1;HEY1;SMAD6;STRA6
positive regulation of macromolecule metabolic process (GO:0010604)	33/276	0.000178252	0.0349853	1.95528	16.8786	MYOM1;CALCOCO1;HPN;PDGFB;PTPN22;CLU;TNF;RIMS2;C1QTNF1;WNT11;ZC3H12A;AGR2;BVES;SEC16B;MEF2C;GSN;ANXA2;ANGPT1;NTRK3;FN1;AZU1;INHBA;KLF4;SELE;VEGFA;P2RX7;BMP2;RNF207;TLR9;TLR6;HSPA1B;TLR2;RBMS3
positive regulation of vasculature development (GO:1904018)	17/104	0.000182408	0.0344751	2.67312	23.0136	ECM1;FLT1;ANXA3;SERPINE1;PDGFB;GAB1;PRKCA;RUNX1;VEGFA;RRAS;ZC3H12A;KDR;CYP1B1;HMOX1;CHI3L1;ANGPTL4;RAPGEF3
cellular response to bacterial lipopeptide (GO:0071221)	43927	0.00018892	0.0344306	10.9022	93.4771	TLR1;CD14;TLR6;TLR2
regulation of natural killer cell proliferation (GO:0032817)	43927	0.00018892	0.0332433	10.9022	93.4771	IL23A;LEP;IL18;PTPN22
neutrophil activation involved in immune response (GO:0002283)	50/483	0.000191614	0.0325936	1.69288	14.4911	CDA;SERPINA3;PYGB;SERPINA1;ITGAM;CRISP3;ITGB2;PTPRJ;SLC2A3;CXCL1;CTSS;LGALS3;GLIPR1;PLAU;ANPEP;PRSS3;SERPINB1;TICAM2;ANXA2;MME;ANXA3;NFAM1;PLAUR;UNC13D;BIN2;SLPI;CEACAM6;CHI3L1;S100A9;TLR2;LTF;TMEM63A;MVP;C3;ALDH3B1;CD59;CD14;S100A11;GSN;HSPA6;AZU1;PTPRB;LRG1;PTPRC;TCN1;LCN2;S100P;PTX3;CD68;HSPA1B
regulation of angiogenesis (GO:0045765)	24/177	0.000204695	0.0336954	2.21739	18.8345	TGFB2;ECM1;SP100;FLT1;ANXA3;SERPINF1;SERPINE1;SPINK5;GAB1;PRKCA;KLF4;RUNX1;VEGFA;COL4A2;RRAS;GPNMB;LEP;ZC3H12A;KDR;CYP1B1;HMOX1;CHI3L1;ANGPTL4;RAPGEF3	2
regulation of cell migration (GO:0030334)	36/316	0.000243346	0.0388061	1.86303	15.5023	PTPRU;LRRC15;CSF1R;ROBO4;MCTP1;FLT1;SERPINE1;PDGFB;PTPRJ;LAMC2;RND3;CXCL16;WNT11;GPNMB;PLAU;KDR;PLXNA2;CYP1B1;DRD2;EDN1;JAG1;ANXA1;WNT5B;IGFBP5;INSR;NTRK3;PRKCA;ALOX15B;VEGFA;COL1A1;IGSF10;FRMD5;BMP2;CEACAM6;KRT16;LGR6	7	16
positive regulation of ossification (GO:0045778)	19299	0.000253164	0.0391484	3.45934	28.6484	P2RX7;MEF2C;TGFB2;BMP2;TGFB3;WNT7B;IL6R;SLC8A1;RUNX2;BMP6;LTF
collagen fibril organization (GO:0030199)	2020-08-29	0.000258043	0.0387292	4.51124	37.2736	COL1A1;TGFB2;COL2A1;SERPINF2;COL5A2;LOXL4;CYP1B1;LOXL2		14
negative regulation of response to stimulus (GO:0048585)	19/127	0.000258521	0.0376924	2.44655	20.2098	LYN;EPHA4;CSF1R;TGFB2;EPHA6;MCTP1;FLT1;INSR;NTRK3;SPINK5;MERTK;KLF4;CLU;NLRP7;AXL;ZC3H12A;KDR;ROR1;MET
regulated exocytosis (GO:0045055)	21/148	0.000266568	0.037786	2.32039	19.0965	LYN;SERPINA3;TGFB2;ECM1;SERPINA1;VWF;TGFB3;SERPINE1;SERPINF2;PDGFB;IGF2;FN1;SYNGR3;CLU;VEGFA;RIMS2;TF;SCIN;RAB26;CD109;A2M
retinal metabolic process (GO:0042574)	43962	0.000287108	0.0395976	7.43329	60.6233	ALDH1A3;CYP27C1;CYP1B1;BCO2;ALDH8A1
positive regulation of intracellular signal transduction (GO:1902533)	49/479	0.000291936	0.0392039	1.67288	13.6155	ECM1;FLT1;SECTM1;PTPRJ;TNF;LGALS1;KDR;TNFSF10;WLS;BOK;EPHA4;TICAM2;EPHA6;GAB1;IL18;NRG2;EREG;BTC;TLR9;CHI3L1;S100A4;ROR1;TLR6;S100A9;MET;BIRC3;LTF;CSF1R;PDGFB;RASD2;WNT11;HMOX1;CD14;LYN;TGFB2;ANGPT1;NTRK3;INSR;IGF2;LIF;MERTK;VEGFA;BMP2;CD4;INS-IGF2;AXL;LEP;REL;BCL2L1
embryonic organ development (GO:0048568)	1953-11-01	0.000302033	0.0395198	3.39407	27.5088	ALDH1A3;NDRG4;TGFB2;HEY1;WNT7B;KDR;RARB;TNF;NES;GLI2;STRA6
regulation of leukocyte chemotaxis (GO:0002688)	44073	0.000333164	0.0425034	4.36086	34.9169	LYN;CAMK1D;EDN2;CXCL1;CXCL3;CXCL2;IL6R;CXCL5
positive regulation of cell differentiation (GO:0045597)	25/194	0.000338396	0.0421179	2.10737	16.8407	ADIRF;LPL;LOXL2;CTGF;ZFP36L1;SULT1E1;ZC3H12A;BOC;KDR;ALX1;JUNB;IL6R;MEF2C;JUN;TGFB2;TGFB3;WNT7B;SERPINF2;IL18;ALOX15B;RUNX2;BMP6;COL1A1;BMP2;LTF	13
positive chemotaxis (GO:0050918)	2020-06-17	0.000356004	0.0432545	5.77173	45.8308	LGALS3;ANGPT1;GPNMB;PTPRJ;MET;VEGFA
