# Supplementary material for: High accuracy gene expression profiling of sorted cell subpopulations from breast cancer PDX model tissue
Source: PLoS One. 2020 Sep 10;15(9):e0238594. doi: 10.1371/journal.pone.0238594 (PMC7482927; doi:10.1371/journal.pone.0238594)
Supplement: S8 Table — (XLSX) [file pone.0238594.s025.xlsx]

## Sheet: S8_CD184hi GO
Term	Overlap	P-value	Adjusted P-value	Odds Ratio	Combined Score	Genes
DNA metabolic process (GO:0006259)	57/314	1.35047e-20	6.89146e-17	4.22651	193.368	TOP2A;FEN1;HMGB2;HMGB3;MCM10;BRCA1;BRCA2;EXO1;CHEK1;TK1;KPNA2;GEN1;WDHD1;HELLS;RMI2;RFC4;RMI1;CDC25C;CDC25A;DBF4;TIMELESS;MCM3;MCM4;DNA2;MCM6;PIF1;DNMT1;BLM;PCNA;UHRF1;PRIM1;TYMS;RECQL4;RAD51AP1;BRIP1;ORC6;CDC45;TERT;ORC1;RAD54L;CLSPN;BARD1;XRCC2;GINS4;FANCA;DONSON;CDC7;CDC6;TICRR;POLA2;RAD51;NASP;RPA3;UBE2T;POLE2;CDK1;RAN	2
DNA replication (GO:0006260)	35/120	5.12799e-20	1.30841e-16	6.79084	301.629	PIF1;BLM;FEN1;MCM10;BRCA1;RECQL4;BRIP1;ORC6;CDC45;ORC1;EXO1;CHEK1;CLSPN;BARD1;WDHD1;RMI2;RFC4;RMI1;DONSON;CDC7;CDC6;CDC25C;CDC25A;TICRR;POLA2;DBF4;NASP;POLE2;RPA3;TIMELESS;CDK1;MCM3;MCM4;DNA2;MCM6	4
G1/S transition of mitotic cell cycle (GO:0000082)	30/105	4.52525e-17	7.69746e-14	6.65225	250.353	PCNA;PRIM1;MCM10;TYMS;ORC6;CDC45;ORC1;MYC;EIF4EBP1;E2F1;FBXO5;CDT1;CDKN2C;RRM2;CDC7;CDC6;CDC25A;DHFR;POLA2;DBF4;CCNE2;NASP;CCNE1;POLE2;RPA3;MCM3;MCM4;MCM6;BCAT1;CDKN3	3
mitotic cell cycle phase transition (GO:0044772)	42/221	3.08435e-16	3.93486e-13	4.4248	158.032	PRIM1;MCM10;PKMYT1;FOXM1;AURKA;CCNB2;CCNB1;TUBA1A;ORC6;CDC45;ORC1;MYC;EIF4EBP1;NEK2;PLK4;CDT1;CDKN2C;UBE2C;CEP152;PLK1;CDC7;CDC6;CDC25C;CDC25A;HAUS1;CCNA2;POLA2;MELK;DBF4;CCNE2;NASP;CCNE1;UBE2S;RPA3;POLE2;TACC3;CDK1;MCM3;MCM4;MCM6;BCAT1;CDKN3	8
mitotic sister chromatid segregation (GO:0000070)	25/82	3.48383e-15	3.55559e-12	7.09844	236.312	CDCA5;KIF14;NCAPG;CDCA8;SMC4;NCAPH;CCNB1;NUSAP1;RRS1;SPDL1;DLGAP5;SPAG5;PLK1;KIF23;ZWINT;NDC80;CENPE;KIF18A;PSRC1;KIF18B;ESPL1;KIFC1;PRC1;KIF2C;RAN	16
centromere complex assembly (GO:0034508)	17/36	1.96545e-14	1.67162e-11	10.9947	346.998	HELLS;CENPW;HJURP;CENPA;CENPE;CENPF;HIST1H4A;MIS18A;NASP;CENPH;CENPI;CENPK;CENPM;OIP5;CENPN;CENPO;CENPP
cell cycle G1/S phase transition (GO:0044843)	25/92	6.72828e-14	4.90491e-11	6.32687	191.893	PRIM1;MCM10;ORC6;CDC45;ORC1;MYC;EIF4EBP1;CDT1;CDKN2C;CDC7;CDC6;CDC25A;CCNA2;POLA2;DBF4;CCNE2;NASP;CCNE1;POLE2;RPA3;MCM3;MCM4;MCM6;BCAT1;CDKN3	20
chromatin remodeling at centromere (GO:0031055)	15/32	7.90344e-13	5.04141e-10	10.9139	304.129	HELLS;CENPW;HJURP;CENPA;HIST1H4A;MIS18A;NASP;CENPH;CENPI;CENPK;CENPM;OIP5;CENPN;CENPO;CENPP
microtubule cytoskeleton organization involved in mitosis (GO:1902850)	17/44	1.1347e-12	6.43375e-10	8.99566	247.423	GPSM2;TTK;KIF11;WDR62;AURKB;NDC80;AURKA;CENPE;CCNB1;ESPL1;KIF4A;NUF2;STMN1;NUSAP1;TACC3;RAN;SPC25
CENP-A containing chromatin organization (GO:0061641)	14/30	5.01466e-12	2.32635e-09	10.8653	282.702	CENPW;HJURP;CENPA;HIST1H4A;MIS18A;NASP;CENPH;CENPI;CENPK;CENPM;OIP5;CENPN;CENPO;CENPP
CENP-A containing nucleosome assembly (GO:0034080)	14/30	5.01466e-12	2.55898e-09	10.8653	282.702	CENPW;HJURP;CENPA;HIST1H4A;MIS18A;NASP;CENPH;CENPI;CENPK;CENPM;OIP5;CENPN;CENPO;CENPP
histone exchange (GO:0043486)	15/36	6.62081e-12	2.8155e-09	9.7012	249.717	CENPW;HJURP;CENPA;HIST1H4A;MIS18A;NASP;CENPH;CENPI;CENPK;ANP32E;CENPM;OIP5;CENPN;CENPO;CENPP
mitotic spindle organization (GO:0007052)	20/74	2.4032e-11	9.43349e-09	6.29267	153.866	GPSM2;KIF23;TTK;KIF11;WDR62;AURKB;NDC80;AURKA;CENPE;TPX2;CCNB1;KIFC1;PRC1;KIF4A;NUF2;STMN1;BIRC5;MYBL2;RAN;SPC25	23
DNA replication-independent nucleosome assembly (GO:0006336)	15/39	2.64926e-11	9.65657e-09	8.95496	218.09	CENPW;HJURP;CENPA;HIST1H4A;MIS18A;NASP;CENPH;CENPI;CENPK;CENPM;OIP5;CENPN;CENPO;CENPP;ASF1B
regulation of cell cycle process (GO:0010564)	21/90	1.57555e-10	5.36004e-08	5.43267	122.622	RMI2;SPAG5;PLK1;PDXP;KLHL13;MKI67;FOXM1;CDC25C;FBXO43;PKMYT1;AURKB;AURKA;RACGAP1;BIN1;PRC1;NEK2;FBXO5;KIF20A;FSD1;KIF20B;ECT2
strand displacement (GO:0000732)	2020-12-26	2.02283e-10	6.07207e-08	10.7459	239.864	RAD51AP1;BARD1;BLM;BRIP1;RMI2;RAD51;EXO1;RMI1;XRCC2;BRCA1;DNA2;BRCA2	6
regulation of transcription involved in G1/S transition of mitotic cell cycle (GO:0000083)	2020-12-26	2.02283e-10	6.45158e-08	10.7459	239.864	DHFR;CDT1;PCNA;CDC45;RRM2;ORC1;CCNE1;E2F1;FBXO5;CDC6;TYMS;E2F7	1
sister chromatid segregation (GO:0000819)	13/32	2.51726e-10	7.13642e-08	9.45867	209.062	TOP2A;SPAG5;PLK1;CDCA8;SMC4;ZWINT;NDC80;KIF18A;KIF18B;ESPL1;KIFC1;NUSAP1;RAN	14
DNA biosynthetic process (GO:0071897)	14/39	3.6248e-10	9.73545e-08	8.35796	181.686	BARD1;BLM;RMI2;RMI1;XRCC2;BRCA1;BRCA2;TYMS;RAD51AP1;BRIP1;RAD51;TERT;EXO1;DNA2	5
DNA recombination (GO:0006310)	16/55	7.20408e-10	1.83812e-07	6.7732	142.584	GEN1;BARD1;RMI2;BLM;RMI1;XRCC2;HMGB3;BRCA1;BRCA2;RAD51AP1;RECQL4;BRIP1;RAD51;EXO1;RAD54L;DNA2	7
positive regulation of cell cycle process (GO:0090068)	22/107	7.81953e-10	1.90015e-07	4.78714	100.383	GEN1;GPSM2;FEN1;SPAG5;GATA6;KIF14;CDC7;KIF23;CDC6;BRCA1;NDC80;AURKB;CIT;AURKA;CCNB1;RACGAP1;NUSAP1;KIF20B;ECT2;E2F7;E2F8;MAD2L1
mitotic metaphase plate congression (GO:0007080)	14/43	1.60437e-09	3.55962e-07	7.58047	153.509	CDT1;CDCA5;KIF14;CDCA8;NDC80;CENPE;CCNB1;KIF18A;PSRC1;KIFC1;NUF2;RRS1;KIF2C;SPDL1
mitotic nuclear division (GO:0140014)	18/74	1.55802e-09	3.61389e-07	5.6634	114.853	SPAG5;UBE2C;PLK1;CDCA8;KIF11;SMC4;ZWINT;NDC80;TPX2;KIF18A;KIF18B;ESPL1;KIFC1;UBE2S;NUSAP1;BIRC5;MYBL2;RAN	24
mitotic cytokinesis (GO:0000281)	16/59	2.26106e-09	4.61527e-07	6.314	125.696	RTKN2;PLK1;CKAP2;KIF23;BRCA2;CENPA;CIT;ANLN;ESPL1;RACGAP1;KIF4A;STMN1;NUSAP1;KIF20A;ECT2;CEP55
metaphase plate congression (GO:0051310)	14/44	2.26065e-09	4.8067e-07	7.40819	147.479	CDCA5;KIF14;CDCA8;NDC80;CENPE;CCNB1;CENPF;KIF18A;PSRC1;KIFC1;RRS1;KIF2C;SPDL1;FAM83D
cytoskeleton-dependent cytokinesis (GO:0061640)	17/70	4.54985e-09	8.92995e-07	5.65442	108.611	RTKN2;PLK1;CKAP2;KIF23;BRCA2;CENPA;AURKB;CIT;ANLN;ESPL1;RACGAP1;KIF4A;STMN1;NUSAP1;KIF20A;ECT2;CEP55
kinetochore organization (GO:0051383)	2020-08-12	4.76085e-09	8.998e-07	15.5219	297.444	CDT1;CENPE;CENPF;CENPW;CENPH;NUF2;CENPA;NDC80
DNA-dependent DNA replication (GO:0006261)	15/56	8.64411e-09	1.57539e-06	6.23649	115.789	GINS1;WDHD1;GINS2;RFC4;PRIM1;GINS4;MCM10;CDC7;POLA2;ORC6;CDC45;RAD51;ORC1;POLE2;DNA2	33
DNA synthesis involved in DNA repair (GO:0000731)	16/65	1.0487e-08	1.84536e-06	5.73117	105.3	BARD1;RMI2;BLM;RFC4;PCNA;RMI1;XRCC2;BRCA1;BRCA2;RAD51AP1;BRIP1;RAD51;EXO1;RPA3;DNA2;DTL	9
regulation of cytokinesis (GO:0032465)	17/77	2.13551e-08	3.63251e-06	5.14038	90.7892	PLK1;KIF14;PDXP;KIF23;KLHL13;CDC6;AURKB;CIT;AURKA;RACGAP1;PRC1;KIF20A;FSD1;KIF20B;ECT2;E2F7;E2F8
DNA repair (GO:0006281)	34/288	9.80017e-08	1.61323e-05	2.74867	44.3589	FEN1;BLM;PCNA;CDCA5;HMGB2;BRCA1;BRCA2;RECQL4;RAD51AP1;BRIP1;EXO1;CHEK1;RAD54L;BARD1;PRMT6;FANCI;WDHD1;RMI2;RFC4;RMI1;XRCC2;H2AFX;FANCA;MND1;TICRR;NEIL3;RAD51;RPA3;UBE2T;POLE2;TIMELESS;CDK1;DNA2;TRIP13	17
regulation of chromosome segregation (GO:0051983)	2020-10-29	1.92925e-07	3.07656e-05	8.02858	124.13	RMI2;RACGAP1;SPAG5;NEK2;KIF2C;CDC6;MKI67;ECT2;BUB1;AURKB	30
negative regulation of cell cycle process (GO:0010948)	16/81	2.85564e-07	4.41586e-05	4.59909	69.3027	CDT1;CBX5;RRM2;FZD9;CDC7;BRCA1;FBXO43;AURKB;HMGN5;RAD51;CHEK1;E2F1;FBXO5;E2F7;E2F8;EZH2
DNA replication initiation (GO:0006270)	2020-09-24	3.48392e-07	5.22895e-05	8.73108	129.831	POLA2;ORC6;CDC45;ORC1;PRIM1;POLE2;GINS4;CDC7;MCM10
double-strand break repair via homologous recombination (GO:0000724)	15/76	6.77302e-07	9.87506e-05	4.59531	65.277	GEN1;GINS2;FEN1;BLM;XRCC2;GINS4;CDC7;BRCA1;BRCA2;RAD51AP1;RECQL4;CDC45;RAD51;RPA3;AUNIP	27
regulation of nuclear division (GO:0051783)	2020-08-21	1.38504e-06	0.000196329	8.86967	119.65	PDXP;NEK2;FBXO5;MKI67;PKMYT1;FBXO43;CDC25C;KIF20B
cellular macromolecule biosynthetic process (GO:0034645)	37/367	1.43234e-06	0.000197547	2.34732	31.586	PIF1;FEN1;BLM;MCM10;BRCA1;TYMS;RECQL4;BRIP1;ORC6;CDC45;TERT;ORC1;EXO1;CHEK1;E2F1;CLSPN;BARD1;RMI2;RFC4;RMI1;DONSON;CDC7;CDC6;CDC25C;CDC25A;TICRR;POLA2;DBF4;NASP;RPA3;POLE2;TIMELESS;CDK1;MCM3;MCM4;DNA2;MCM6	37
regulation of mitotic cell cycle (GO:0007346)	22/165	2.39034e-06	0.000312767	3.10438	40.1834	GPSM2;AFAP1L2;PLK1;PDXP;MKI67;CDC25C;PKMYT1;FBXO43;TPX2;CCNB1;PSRC1;MCIDAS;EIF4EBP1;CDK1;CKS2;TACC3;BIRC5;NEK2;FBXO5;FSD1;KIF20B;MAD2L1
negative regulation of cell division (GO:0051782)	2020-06-11	2.36777e-06	0.000317967	12.6998	164.507	BLM;ORC6;MYC;E2F7;AURKB;E2F8
regulation of mitotic nuclear division (GO:0007088)	15/84	2.56385e-06	0.000327084	4.15766	53.5257	PLK1;PDXP;KIF11;MKI67;CDC25C;FBXO43;PKMYT1;AURKA;ANLN;CHEK1;NUSAP1;KNTC1;NEK2;FBXO5;KIF20B
regulation of cell division (GO:0051302)	13/65	3.19674e-06	0.000397877	4.65658	58.9214	BLM;PLK1;HTR2B;PDXP;KLHL13;AURKB;AURKA;ORC6;KIF18B;PRC1;MYC;KIF20A;FSD1
DNA replication checkpoint (GO:0000076)	2020-07-17	3.5059e-06	0.000425967	9.58707	120.424	CDT1;CDC45;TIMELESS;CDC6;CLSPN;DNA2;TICRR	15
regulation of mitotic cell cycle phase transition (GO:1901990)	23/184	4.33705e-06	0.000514697	2.91036	35.9381	PLK4;UBE2C;CEP152;PLK1;KIF14;BUB1B;HMMR;CDC6;HAUS1;AURKA;CDC20;TPX2;ANLN;CENPE;CCNB1;CENPF;TUBA1A;CDK1;E2F1;KNTC1;NEK2;FBXO5;MAD2L1
establishment of mitotic spindle localization (GO:0040001)	2020-07-18	5.5243e-06	0.000640693	9.05446	109.616	GPSM2;ESPL1;SAPCD2;NUSAP1;SPDL1;CENPA;NDC80
double-strand break repair (GO:0006302)	19/141	9.82101e-06	0.0011137	3.13741	36.1774	GEN1;BARD1;BLM;FEN1;CDCA5;XRCC2;H2AFX;MND1;BRCA1;BRCA2;RAD51AP1;RECQL4;BRIP1;HIST1H4A;RAD51;RPA3;AUNIP;DNA2;TRIP13
regulation of cyclin-dependent protein kinase activity (GO:1904029)	1935-09-01	1.22898e-05	0.00136336	5.98703	67.6938	BLM;CDKN2C;CCNE2;CDC6;PKMYT1;CDC25C;TTBK1;CDC25A;CDKN3
regulation of mitotic cell cycle spindle assembly checkpoint (GO:0090266)	2020-06-14	1.37706e-05	0.00149513	9.97838	111.688	GEN1;CDT1;CCNB1;USP44;NDC80;MAD2L1
regulation of ubiquitin protein ligase activity (GO:1904666)	1936-09-01	1.57657e-05	0.00167609	5.82072	64.3637	CDC20;CCNB1;UBE2C;UBE2S;USP44;PLK1;CDK1;FBXO5;MAD2L1
regulation of mitotic sister chromatid separation (GO:0010965)	2020-06-15	2.21169e-05	0.00225725	9.31315	99.8293	CENPE;PTTG1;UBE2C;PLK1;TACC3;CDC6
regulation of mitotic metaphase/anaphase transition (GO:0030071)	2020-06-15	2.21169e-05	0.00230332	9.31315	99.8293	CENPE;ESPL1;UBE2C;PLK1;CDC6;DLGAP5
