# Supplementary material for: High accuracy gene expression profiling of sorted cell subpopulations from breast cancer PDX model tissue
Source: PLoS One. 2020 Sep 10;15(9):e0238594. doi: 10.1371/journal.pone.0238594 (PMC7482927; doi:10.1371/journal.pone.0238594)
Supplement: S9 Table — A number of members of the keratin family of genes (a) as well as functionally relevant hypoxia genes (b) were found to be regulated in a very similar fashion in BRC12 and BRC13 subpopulations. (XLSX) [file pone.0238594.s026.xlsx]

## Sheet: Table S9
a)	BRC12/CD184				BRC13/CD49f
	Gene	logFC	x-fold		Gene	logFC	x-fold
	KRT5	-2.0088	4.02448		KRT5	-2.23387	4.70393
	KRT14	-3.80895	14.0155		KRT14	-3.05426	8.30662
	KRT6A	-4.23601	18.8437		KRT6A	-3.29821	9.83693
	KRT6B	-1.58053	2.9908		KRT6B	-2.97489	7.86196
	KRT16	-4.98952	31.7683		KRT16	-2.95812	7.7711
	KRT17	-3.86735	14.5945		KRT17	-3.47931	11.1526
	KRT23	-0.809491	1.75259		KRT23	1.73566	(3.3)
	KRT4	-4.53332	23.1561		KRT4	-4.79582	27.777
	KRT77	-6.548	93.5718		KRT77	-6.9737	125.687
b)	BRC12/CD184				BRC13/CD49f
	Gene	logFC	x-fold		Gene	logFC	x-fold
	ANGPTL4	-3.74464	13.4045		ANGPTL4	-0.961305	1.94707
	CA9	-2.21492	4.64256		CA9	-3.93291	15.273
	L1CAM	-4.40871	21.24		L1CAM*	-1.45461	2.74082
	LDHA	-0.466406	1.38166		LDHA	-1.07509	2.10685
	LOX*	-0.068221	1.04842		LOX	-0.934045	1.91063
	LOXL2	-1.92976	3.80992		LOXL2	-1.77928	3.43256
	LOXL4	-2.99594	7.97752		LOXL4*	0.105549	1.0759
	P4HA1	-0.678598	1.60058		P4HA1	-1.07343	2.10444
	SLC2A1	-1.59351	3.01783		SLC2A1	-1.36274	2.57174
	VEGFA	-1.92912	3.80823		VEGFA	-1.23277	2.35017
