# Supplementary material for: High accuracy gene expression profiling of sorted cell subpopulations from breast cancer PDX model tissue
Source: PLoS One. 2020 Sep 10;15(9):e0238594. doi: 10.1371/journal.pone.0238594 (PMC7482927; doi:10.1371/journal.pone.0238594)
Supplement: S10 Table — (XLSX) [file pone.0238594.s027.xlsx]

## Sheet: Table10 GeneLists
				Worksheet to enter further gene lists depending on importance for DEG experiments
Chen et al., 2010	Smith et al., PNAS2015 E2F target genes	Shats 2011 CSR	Zhang et al. S2/ CDC20	G64 gene set from Min et al., PLoS 2015	Hassan et al. 2017	Hypoxia set Lu & Amelio & Casillas	Large Hypoxia set Harris 2002 NatRevCanc-GSEA	Tirosh AXL set
ANLN	PTTG1	TTK	CDC20	ANLN	ANAPC10	ALDOA	ADM	AIM2
BIRC5	ANP32E	CEP55	TYMS	CDCA2	BARD1	ANGPTL4	AK3	NNMT
BUB1	GINS1	ASPM	NCAPH	CDCA8	BLM	BNIP3	ALDOA	CD52
BUB1B	UBE2T	CDC20	TACC3	CENPK	BRCA1	CA9	ANGPT2	FN1
CCNB1	CDCA3	PBK	KIF2C	CEP55	BUB1	CXCR3	APEX1	FOSL1
CCNB2	TCF19	BUB1	NUF2	DLGAP5	CHEK1	HK1	BHLHE40	LCN2
CCNE2	BARD1	DLG7	KIAA0101	ESPL1	DAPK1	HK2	BIK	ANGPTL4
CDK1	CIT	CENPA	CENPF	HIST1H3B	DCLRE1C	L1CAM	BNIP3	SERPINE1
CDKN3	HELLS	NEK2	FOXM1	KIF14	DHFR	LDHA	BNIP3L	IL8
CENPA	MCM6	TOP2A	AURKA	KIF11	DNMT1	P4HA1	CA12	CFB
CENPF	TIPIN	TPX2	SMC4	KIF20B	DNMT3A	P4HA2	CA9	S100A4
CEP55	MXD3	MAD2L1	CCNB2	MCM10	DUT	PDK1	CCL2	TCN1
CKAP2	DIAPH3	CENPF	PRC1	MLF1IP	ESCO2	PGK1	CCNG2	CHI3L1
DLGAP5	MCM4	KIF11	SHCBP1	NDC80	EXO1	PLOD1	CD99	S100A6
EZH2	POLD1	KNTC2	RRM2	NUSAP1	FANCC	SLC2A1	CDKN1A	CD109
H2AFZ	TRIP13	BIRC5	CCNB1	PBK	FANCE	VEGFA	CDKN1B	S100A10
KIAA0101	TOP2A	KIF4A	CDCA3	RRM2	FEN1	LOX	COL5A1	PPL
KIF23	TMPO	RRM2	NUSAP1	SHCBP1	GINS2	ADM	CP	LOXL2
MCM2	PCNA	MELK	PTTG1	TROAP	GINS3	ERO1L	CXCL8	SLC2A1
MELK	DNMT1	CCNB1	BIRC5	ZWINT	GINS4	HMOX1	DDIT3	STRA6
NEK2	PLK1	UBE2C	ASPM	ASF1B	INO80D	EPO	EDN1	PLAUR
NME1	POLA2	CDC2	TPX2	ATAD2	KNTC1	SLC2A3	EDN2	GEM
NUSAP1	CHEK2	PRC1	BUB1B	AURKB	LIG3	NDRG1	ENO1	CDKN1A
RACGAP1	PRKDC	BUB1B	MLF1IP	BARD1	MCM2	CCNG2	ENPEP	AXL
RRM2	CKS1B	MLF1IP	CCNA2	BRCA2	MCM3		EPAS1	CD82
SQLE	SSRP1	RRM2	UBE2C	C9orf100	MCM5		EPO	CITED1
TK1	MCM3	KIF20A	GINS1	CAV1	MCM6		F3	PMAIP1
TOP2A	DSCC1	ECT2	TIMELESS	CCNB1	MLKL		FGF3	SEC14L2
TTK	MCM2	FOXM1	FANCI	CDCA5	MND1		FLT1	UCN2
ZWINT	GINS3	CDC2	PCNA	CDKN3	MRE11A		FOS	IGFBP3
	NASP	TRIP13	ECT2	CENPE	MSH2		FTL	TREM1
	DCLRE1B	NUSAP1	CENPE	CENPM	NBN		GAPDH	PFKFB4
	NUP107	CCNA2	KIF20A	CENPN	PCNA		HDAC9	PLEC
	SUV39H1	DCC1	KIF14	CENPW	POLB		HGF	GPC1
		HMMR	GAS2L3	CKS1B	POLE2		HIF1A	ERO1L
		CKS2	CENPA	DDX39A	POLR2D		HK1	TYMP
		ATAD2	CDK1	FAM111B	PRKCA		HK2	TRIM47
		CCNB2	CHEK1	GAS2L3	PSMA6		HMOX1	MT2A
		CDKN3	CDCA8	GEN1	PSMC3IP		IGF2	MAP1B
		DTL	TTK	GMNN	PSMD12		IGFBP1	SLC16A3
		DBF4	CDK2	HMGB1	PSMD14		IGFBP2	RIN1
		CDC2	E2F7	HMGN2	RAD51		IGFBP3	TMEM45A
		KIF2C	NCAPG	ITGB3BP	RAD51D		IL6	ZCCHC6
		GPSM2	CKS2	KIAA1524	RAD51C		JUN	PDXK
		RAD51AP1	HMGB2	KIF22	RFC2		KRT17	S100A16
		CCNA2	LRR1	MCM3	RFC4		L1CAM	DDR1
		RACGAP1	DTL	MCM4	RNF168		LDHA	ESYT2
		OIP5	HMMR	MTBP	RRM1		LRP8	SLC25A37
		KIF15	SGOL2	NCAPG2	RRM2		MIF	UBE2J1
		CDC7	MAD2L1	NCAPH	SEH1L		MMP13	GADD45A
		CENPF	HJURP	NEK2	SUMO1		NFKB1	FSTL3
		SMC2	BUB1	NRM	TDG		P4HA1	SH3BGRL3
		PTTG1	MCM2	PARPBP	TERF1		PDGFB	GBE1
		NCAPG	PBK	PTMA	TIMELESS		PFKL	PVRL2
		DKFZP762E1312	ESPL1	RAD51AP1	TOP3A		PFKP	BACH1
		KIF14	STIL	RAD54B	TOPBP1		PGF	COL6A2
		PAICS	TRIP13	RFC2	TP53		PGK1	PHLDA2
		KIAA0101	MELK	SPC25	TYMS		PKM	P4HA2
		KIAA1794	NEK2	TACC3	UHRF1		PLAUR	SOD2
		STMN1	RNASEH2A	TRIP13	UNG		PRPS1	JMJD6
		MSH2	MKI67	TUBA1B	USP1		PTGS2	TBC1D8
		RFC4	DLGAP5	UHRF1	XPA		RP1	TIMP1
		FEN1	CENPK	USP1	ZWINT		SAT1	LTBP3
		MCM4	CDCA7L	VRK1			SLC2A1	IL18BP
		ZWINT	MCM6				SLC2A3	ARHGEF2
		SMC4	CKAP2L				SPP1	TNFRSF12A
		SKP2	TK1				STC1	HAPLN3
		FBXO5	MCM8				TAGLN	C9orf89
		CKS1B	KIF11				TEK	SESN2
		PDSS1	CASC5				TF	SLC22A4
		SMC4	GTSE1				TFF3	ENO2
		C21ORF45	DEPDC1				TFRC	FGFRL1
		KIF23	CEP55				TGFA	GNB2
		WDR67	DEPDC1B				TGFB1	SPATA13
		HMGB2	RBBP8				TGFB3	PPFIBP1
		HMMR	RACGAP1				TGM2	CIB1
		GTPBP4	FAM64A				TH	ZYX
		NCAPH	SPAG5				TXN	RHOC
		UCK2	ZWINT				VEGFA	SDC4
		MCM4	KPNA2				VIM	TRIML2
		MCM6	LMNB1				XRCC5	PEA15
		RCC1	NCAPG2				XRCC6	COL6A1
		RAD51	MCM3					HPCAL1
		MCAM	CDC6					CRIP1
		PUS7	TOP2A					GLRX
		MTIF2	RFC2					NGFR
		ESPL1	GINS2					TMSB10
		TALDO1	CDC45					SLC16A6
		SNRPA1	ASF1B					UPP1
		ESPL1	POLE2					DRAP1
		TTC13	GJC1					DBNDD2
		ISG20L2	MYBL2					RAB36
		CCDC99	DBF4					CTNNA1
		C10ORF26	KIF15					GLRX2
		SPTAN1	UBE2S					CADM1
		CIRBP	SPC24					METTL7B
		LAMB2	NDC80					FAM46A
		IL6ST	EME1					MTHFD2
		CST3	IGF2BP3					SPHK1
		IGFBP4	DNMT1					UBE2C
			KIFC1
			CASP2
			FBXO5
			MND1
			KIF4A
			CDKN2C
			C11orf82
			DTYMK
			DSN1
			RFC4
			NRM
			DDX39A
			PDIA4
			ZNF850
			AURKB
			ZNF765
			PARPBP
			CDKN3
			CDCA7
			BUD31
			KNTC1
			USP1
			FANCD2
			CDCA2
			SNRPB
			TMEM48
			LMNB2
			PTBP1
			KIF23
			CDC25A
			TCF3
			BRCA1
			GPX7
			RAE1
			GTF2IRD2
			RFC3
			CENPW
			POC1A
