# Supplementary material for: High accuracy gene expression profiling of sorted cell subpopulations from breast cancer PDX model tissue
Source: PLoS One. 2020 Sep 10;15(9):e0238594. doi: 10.1371/journal.pone.0238594 (PMC7482927; doi:10.1371/journal.pone.0238594)
Supplement: S11 Table — (XLSX) [file pone.0238594.s028.xlsx]

## Sheet: S11 CD184
gene	logFC	logCPM	F	PValue	FDR
KRT15	-3.78021	6.25984	685.167	9.16941e-17	2.0357e-12
CXCR4	3.70074	8.52356	586.754	4.036e-16	2.33917e-12
KRT17	-3.86735	7.74583	608.422	2.85556e-16	2.33917e-12
KRT81	-4.0359	5.70436	584.097	4.21452e-16	2.33917e-12
AHNAK	-5.71276	5.87402	462.013	3.90706e-15	1.73481e-11
CCNA2	3.20522	4.97508	444.985	5.57143e-15	1.76702e-11
AZGP1	-2.9386	7.67302	446.338	5.41394e-15	1.76702e-11
CDK1	3.01327	6.80992	438.219	6.4385e-15	1.78677e-11
SPNS2	-3.14061	5.62937	408.662	1.24324e-14	3.06681e-11
INHBB	-3.42165	4.59162	403.764	1.39259e-14	3.0917e-11
MELK	2.67668	5.45645	392.631	1.81109e-14	3.53928e-11
LMNB1	2.81813	6.12464	390.348	1.91304e-14	3.53928e-11
ABCC3	-3.14216	4.04872	379.926	2.46616e-14	4.21163e-11
LOXL4	-2.99594	7.20522	375.268	2.76851e-14	4.39027e-11
DEPDC1	3.20308	4.91828	369.678	3.18653e-14	4.42151e-11
CCL28	-4.77183	3.30567	370.754	3.10095e-14	4.42151e-11
BUB1	2.62757	5.19425	366.713	3.43611e-14	4.48735e-11
PTPRU	-3.71207	4.52032	363.212	3.75893e-14	4.63622e-11
PSAT1	2.35425	6.83675	358.516	4.24552e-14	4.96078e-11
KIF11	2.43111	5.99402	346.198	5.88582e-14	5.67103e-11
BUB1B	2.41509	5.21075	344.041	6.23934e-14	5.67103e-11
NEK2	2.77342	4.93474	343.467	6.33743e-14	5.67103e-11
HMMR	2.95269	4.35565	343.238	6.37686e-14	5.67103e-11
NUF2	2.66697	4.75215	342.777	6.45744e-14	5.67103e-11
MYBL2	2.71192	6.49597	337.997	7.36105e-14	5.67103e-11
RRM2	3.11041	6.19852	336.739	7.62158e-14	5.67103e-11
CCNB2	2.85418	4.91828	336.542	7.66321e-14	5.67103e-11
MSLN	-3.33717	5.17966	339.795	7.00576e-14	5.67103e-11
MISP	-3.15802	3.42246	337.496	7.46354e-14	5.67103e-11
LCN2	-3.88593	3.31013	337.002	7.5662e-14	5.67103e-11
TMPRSS3	-3.62497	3.09754	334.447	8.12256e-14	5.81706e-11
TYMS	2.94066	5.89605	332.76	8.51437e-14	5.90711e-11
KRT80	-2.50138	5.19777	331.443	8.83475e-14	5.94365e-11
NCAPG	2.91915	5.44361	326.923	1.00396e-13	6.40317e-11
CDCA7	2.62828	5.6439	325.744	1.03831e-13	6.40317e-11
GPRC5A	-3.73804	4.74325	326.372	1.01985e-13	6.40317e-11
NCAPH	2.75183	5.07885	323.523	1.10653e-13	6.63947e-11
BIRC5	2.84702	5.56457	322.078	1.15359e-13	6.7397e-11
TOP2A	2.7292	6.60514	315.465	1.39892e-13	7.96341e-11
SPC25	3.26857	3.58515	313.663	1.47534e-13	8.18851e-11
HMGB2	2.42387	6.90352	305.793	1.86766e-13	1.01132e-10
ADAMTS18	2.1907	5.7762	303.417	2.00775e-13	1.03661e-10
PLA2G16	-2.56544	5.17144	303.601	1.9965e-13	1.03661e-10
RHCG	-3.32151	3.55203	296.779	2.46428e-13	1.2434e-10
S100A6	-2.25921	8.90784	287.463	3.30964e-13	1.63283e-10
NCCRP1	-3.412	4.06802	286.25	3.44156e-13	1.661e-10
DLGAP5	2.54632	4.46064	281.803	3.97672e-13	1.87845e-10
IGFBP5	-4.45518	3.49002	277.418	4.59557e-13	2.12555e-10
CEP55	2.71071	5.32438	276.602	4.72214e-13	2.13951e-10
NDC80	2.74461	4.79312	275.794	4.85113e-13	2.154e-10
DAPP1	-4.17112	3.0063	275.067	4.97065e-13	2.16379e-10
MB	-2.98823	3.1993	273.061	5.31721e-13	2.27014e-10
PBK	3.14044	3.82423	269.504	5.99933e-13	2.51304e-10
KLK5	-5.77013	3.6818	265.256	6.9433e-13	2.85459e-10
TPX2	2.3788	6.12947	262.279	7.70196e-13	3.08836e-10
MMP16	2.59515	4.93507	261.761	7.84325e-13	3.08836e-10
ALDH1A3	-2.23932	5.89843	261.37	7.95155e-13	3.08836e-10
NDRG1	-2.83597	8.40432	260.955	8.06832e-13	3.08836e-10
ASF1B	2.4963	4.69459	253.482	1.05328e-12	3.9239e-10
KIF20A	2.50677	4.82685	253.294	1.06047e-12	3.9239e-10
MCM10	2.74378	4.60788	252.478	1.0923e-12	3.93216e-10
PRR11	2.1904	5.26504	252.331	1.09812e-12	3.93216e-10
CENPA	2.86416	4.20675	250.501	1.17383e-12	4.13654e-10
KIF23	2.47379	4.91896	249.932	1.19853e-12	4.1576e-10
FOXM1	2.71718	5.74996	248.253	1.2748e-12	4.35412e-10
EXO1	2.82561	4.73466	246.668	1.35175e-12	4.547e-10
CDCA5	2.37907	5.23793	244.23	1.48024e-12	4.85847e-10
C2orf72	-2.56158	4.84956	244.088	1.48811e-12	4.85847e-10
ASPM	2.64217	5.9989	241.425	1.64503e-12	5.29293e-10
KIF4A	2.77464	4.93249	240.272	1.71854e-12	5.41451e-10
NUSAP1	2.74994	5.23462	240.073	1.73159e-12	5.41451e-10
KRT16	-4.98952	7.6688	239.596	1.76326e-12	5.43697e-10
FAM83D	2.81398	5.43963	238.002	1.87401e-12	5.69931e-10
FAM72D	2.77473	3.78262	237.582	1.90449e-12	5.69974e-10
SLC34A2	-3.18115	5.75933	237.296	1.9255e-12	5.69974e-10
PRC1	2.0762	6.03452	236.883	1.95632e-12	5.71476e-10
UBE2T	2.41639	4.65858	236.279	2.00244e-12	5.72929e-10
AK094639	3.01123	3.08811	235.496	2.06395e-12	5.72929e-10
ALCAM	-3.46618	3.70333	235.518	2.06222e-12	5.72929e-10
C2	-2.39904	4.22688	235.489	2.06452e-12	5.72929e-10
ARHGAP11A	2.26702	4.41368	235.011	2.10309e-12	5.76428e-10
BHLHE40	-1.98633	5.03134	234.441	2.15019e-12	5.8215e-10
KIF15	2.47938	4.76842	233.882	2.19746e-12	5.86913e-10
TTK	1.93308	5.17578	233.559	2.22535e-12	5.86913e-10
AURKA	2.11434	5.51045	233.31	2.24709e-12	5.86913e-10
HJURP	2.65846	5.12659	232.961	2.27792e-12	5.88048e-10
BC037321	2.27968	4.43448	230.67	2.49241e-12	6.36024e-10
PLBD1	1.90648	7.46845	227.695	2.80481e-12	7.0761e-10
KLF4	-2.19234	5.10879	226.786	2.90878e-12	7.25594e-10
TMPO	1.77316	7.91051	226.234	2.97384e-12	7.3358e-10
PLA2R1	-2.1428	5.26092	225.603	3.05033e-12	7.38409e-10
MET	-2.89795	4.18031	225.525	3.05994e-12	7.38409e-10
COCH	1.6286	7.02391	225.156	3.10574e-12	7.41405e-10
CDC45	2.49806	4.28564	224.788	3.15236e-12	7.44528e-10
MUC16	-5.37216	5.62303	224.237	3.22338e-12	7.53287e-10
FBXO32	-1.66601	6.91987	222.225	3.49828e-12	8.09013e-10
E2F8	3.12279	3.77988	221.702	3.57388e-12	8.17976e-10
MACC1	-3.39817	3.5885	221.189	3.64982e-12	8.26833e-10
ADM	-3.33835	3.22882	220.669	3.72856e-12	8.3614e-10
CENPE	2.43959	4.56017	220.242	3.79471e-12	8.42463e-10
PLEKHG1	-2.45959	4.22332	219.412	3.9268e-12	8.63158e-10
TRIM29	-1.75022	6.84039	218.782	4.03055e-12	8.77277e-10
CDCA3	2.92834	4.15028	217.452	4.25959e-12	9.12152e-10
SPAG5	2.27556	5.76361	217.377	4.27295e-12	9.12152e-10
INPP5D	-3.13486	3.23618	217.11	4.32075e-12	9.13571e-10
CCNB1	2.29667	5.8724	216.304	4.46875e-12	9.35949e-10
E2F7	2.47331	3.52058	215.588	4.60507e-12	9.55488e-10
CRABP2	-3.95207	2.47697	214.642	4.79199e-12	9.85064e-10
CDC7	3.07872	3.07795	213.468	5.03594e-12	1.02571e-09
DEPDC1B	2.75518	3.70339	212.832	5.17362e-12	1.04418e-09
CKAP2L	2.61101	3.83307	209.775	5.89668e-12	1.17939e-09
ANP32E	1.68356	6.87866	207.625	6.47161e-12	1.2746e-09
MAD2L1	2.19201	4.77656	207.563	6.489e-12	1.2746e-09
AHNAK2	-2.72358	5.05175	207.366	6.54496e-12	1.2746e-09
KIF2C	2.42228	5.29391	206.78	6.71437e-12	1.29622e-09
ASS1	-2.50197	5.64008	205.759	7.02097e-12	1.34373e-09
FAM72A	3.06226	3.47904	205.501	7.10084e-12	1.3474e-09
TMEM213	-2.01363	6.29941	205.192	7.19778e-12	1.35422e-09
FANCI	1.70454	5.65253	203.802	7.65264e-12	1.4277e-09
CDCA2	2.4206	3.10874	203.109	7.89143e-12	1.45998e-09
ZWINT	1.65956	6.43451	200.858	8.72473e-12	1.58769e-09
IL6R	-2.25007	3.60033	200.904	8.70654e-12	1.58769e-09
KRT19	-2.13925	9.26919	200.581	8.83384e-12	1.59447e-09
PTTG1	2.82721	5.17992	200.093	9.02962e-12	1.61667e-09
UBE2C	2.50543	5.54439	199.352	9.33591e-12	1.62448e-09
CENPN	1.89543	4.87733	199.345	9.33914e-12	1.62448e-09
SLC2A12	-3.01064	2.69028	199.451	9.2942e-12	1.62448e-09
KRT14	-3.80895	7.36764	198.977	9.49527e-12	1.62448e-09
SAT1	-1.58702	7.95153	198.977	9.49534e-12	1.62448e-09
TNFSF15	-2.60586	4.59842	198.938	9.51229e-12	1.62448e-09
CENPF	2.34173	7.08392	198.337	9.77446e-12	1.65651e-09
GTSE1	2.80483	4.783	197.356	1.02204e-11	1.71896e-09
ORC1	2.37143	3.69075	197.177	1.03042e-11	1.72003e-09
FOXQ1	-5.68393	3.57525	197.003	1.03861e-11	1.72076e-09
C3	-3.1834	2.79602	196.075	1.08362e-11	1.78204e-09
CSPG5	2.4766	3.95845	195.444	1.11543e-11	1.82086e-09
RAD51AP1	1.8913	4.96694	194.244	1.17887e-11	1.91037e-09
KPNA2	1.5054	7.14749	193.349	1.22876e-11	1.97679e-09
L1CAM	-4.40871	1.90034	193.156	1.23985e-11	1.98028e-09
C11orf82	2.12782	3.9548	192.96	1.25116e-11	1.98407e-09
SCUBE3	-3.50213	3.40422	191.598	1.33323e-11	2.09923e-09
PCNA	1.93987	6.22827	191.078	1.36609e-11	2.13581e-09
DKFZp761D112	2.94739	4.35603	189.875	1.44563e-11	2.24436e-09
S100A4	-2.83941	3.85595	189.685	1.45871e-11	2.24895e-09
ELOVL2	1.70967	4.94814	189.264	1.48804e-11	2.27834e-09
KIF18B	3.07342	4.73685	186.315	1.71256e-11	2.60414e-09
TICRR	2.71465	3.12065	185.987	1.73971e-11	2.62744e-09
UHRF1	2.52309	4.96734	185.841	1.752e-11	2.62812e-09
MKI67	2.59836	7.51363	185.33	1.79568e-11	2.66979e-09
THSD4	-2.58054	3.7464	185.236	1.80383e-11	2.66979e-09
KDR	-6.33973	0.940824	184.468	1.87211e-11	2.7525e-09
CDKN3	2.68028	3.07698	183.017	2.00891e-11	2.93419e-09
E2F1	2.19096	5.40138	182.225	2.08818e-11	3.03004e-09
ZNF367	2.48431	3.8347	181.731	2.13943e-11	3.08426e-09
TACC3	2.47122	5.77903	180.716	2.24895e-11	3.22123e-09
ORC6	2.52067	3.26337	178.69	2.48671e-11	3.53894e-09
C15orf62	-3.63842	1.85069	178.467	2.51452e-11	3.55572e-09
BMP6	-6.31498	3.03785	177.831	2.59577e-11	3.64739e-09
GINS2	2.04384	4.63924	176.312	2.80177e-11	3.91207e-09
CRABP1	2.55977	5.93615	176.183	2.82004e-11	3.91298e-09
RNF39	-2.03032	5.08951	175.455	2.92596e-11	4.03474e-09
AJAP1	2.25979	4.18542	174.715	3.0379e-11	4.16323e-09
KIAA0101	3.04693	3.24947	174.581	3.05877e-11	4.16612e-09
GJA1	1.99799	4.88693	172.372	3.4251e-11	4.63662e-09
UCHL1	2.76565	5.49111	172.249	3.44677e-11	4.63769e-09
CDC25A	1.93668	4.14725	171.898	3.50992e-11	4.69419e-09
TK1	2.45558	4.96449	171.478	3.58686e-11	4.76838e-09
NGEF	-1.89248	4.24501	171.257	3.62821e-11	4.79464e-09
DTL	2.69878	4.8097	169.929	3.8875e-11	5.10688e-09
CKS2	2.11441	5.33213	169.627	3.9493e-11	5.15755e-09
TNFSF10	-1.91116	4.97206	169.197	4.03906e-11	5.24393e-09
PLK1	2.83888	5.46669	168.955	4.09073e-11	5.26854e-09
RACGAP1	1.448	6.3597	168.829	4.11774e-11	5.26854e-09
EDN2	-4.5387	2.18066	168.776	4.12921e-11	5.26854e-09
FAM72B	3.04683	3.01104	168.177	4.26151e-11	5.40627e-09
CTD-2319I12.1:ENSG00000261040	-4.4258	1.29361	166.233	4.72335e-11	5.95813e-09
FEN1	1.49726	5.62175	165.362	4.94793e-11	6.20615e-09
AURKB	3.02803	4.69342	164.7	5.12646e-11	6.39396e-09
EFNB2	-1.6753	6.65442	163.85	5.36652e-11	6.65598e-09
MTFR2	2.32996	3.54409	162.235	5.85673e-11	7.22362e-09
FMO2	-2.03206	6.52063	161.563	6.0754e-11	7.45193e-09
POLQ	2.13743	3.72852	160.096	6.58394e-11	8.03133e-09
SECTM1	-3.42658	2.34557	159.015	6.98918e-11	8.47906e-09
LAMA4	1.66156	7.05177	157.178	7.74173e-11	9.34099e-09
CDC6	2.13352	5.01041	156.414	8.08042e-11	9.68312e-09
PLP1	2.7437	3.43121	156.343	8.11252e-11	9.68312e-09
SHISA3	2.65468	6.73571	155.544	8.48647e-11	1.00753e-08
KIF14	2.02608	4.86863	153.918	9.30696e-11	1.09906e-08
S100P	-4.23715	3.65697	153.653	9.44841e-11	1.10727e-08
FOSL2	-1.58682	6.27502	153.602	9.47619e-11	1.10727e-08
PLAU	-3.11716	3.63329	151.181	1.08922e-10	1.26606e-08
KDELC2	1.60111	6.15605	150.673	1.12182e-10	1.2947e-08
FBXO5	1.85056	4.43537	150.616	1.12552e-10	1.2947e-08
MMP7	-4.66433	1.75218	149.72	1.18588e-10	1.3571e-08
CEACAM6	-4.20579	4.20328	149.375	1.21007e-10	1.37768e-08
WDR76	2.46469	3.32941	149.103	1.22951e-10	1.39229e-08
ALS2CL	-2.35253	3.71746	149.02	1.23545e-10	1.39229e-08
MCM3	1.3491	7.65742	148.858	1.24731e-10	1.39856e-08
SKA3	2.23565	4.02019	148.756	1.25482e-10	1.39991e-08
B4GALNT2	-2.50955	4.04733	147.389	1.36022e-10	1.50991e-08
CHEK1	1.89147	4.7538	146.545	1.43013e-10	1.57948e-08
AHR	-2.43585	5.56268	146.464	1.43712e-10	1.57948e-08
KIFC1	2.61557	5.95712	146.32	1.44942e-10	1.58515e-08
EPAS1	-1.45856	5.87897	146.116	1.46725e-10	1.59679e-08
ABCA1	-1.61946	4.99717	145.834	1.4922e-10	1.61601e-08
FN1	-5.03626	7.40876	145.525	1.52002e-10	1.63815e-08
KIF18A	1.93365	3.87817	144.678	1.59934e-10	1.71531e-08
RMI2	1.67306	4.19862	144.078	1.65832e-10	1.77002e-08
MERTK	-1.9576	5.09635	143.746	1.69201e-10	1.79733e-08
EMP1	-4.22417	6.15344	143.258	1.74291e-10	1.84258e-08
CTGF	-2.77516	4.73764	142.377	1.83903e-10	1.93499e-08
ATP6V0A4	-1.49679	6.35098	142.202	1.85878e-10	1.94654e-08
MYOF	-1.41198	7.3611	142.012	1.8805e-10	1.96005e-08
ANLN	1.82043	5.68395	141.587	1.93013e-10	2.00238e-08
FOSL1	-4.35607	1.16243	141.269	1.96829e-10	2.03247e-08
PPL	-1.64558	9.08168	140.317	2.08736e-10	2.14544e-08
HELLS	2.24414	3.7336	140.151	2.10901e-10	2.1577e-08
CDCA8	2.17824	4.85865	139.294	2.22434e-10	2.24799e-08
CD109	-1.91891	5.86632	139.396	2.21015e-10	2.24799e-08
CALCRL	-2.14122	5.97572	139.27	2.22764e-10	2.24799e-08
UNC13D	-2.58676	3.77948	139.106	2.25052e-10	2.2608e-08
TROAP	2.85653	4.91937	138.74	2.30256e-10	2.30267e-08
SULF2	-1.57937	7.90972	137.207	2.5354e-10	2.52414e-08
PIM1	-1.57025	5.00649	137.125	2.54844e-10	2.5258e-08
MUC15	-5.58047	0.229546	136.675	2.6221e-10	2.58726e-08
IGFBP2	2.14324	5.64173	136.499	2.65157e-10	2.59329e-08
PRDM1	-4.16388	2.01143	136.541	2.64441e-10	2.59329e-08
TNS1	-1.94199	5.65482	136.25	2.69366e-10	2.62289e-08
GMNN	2.01262	5.2678	135.926	2.74986e-10	2.64756e-08
CLSPN	2.7834	2.83595	135.898	2.75477e-10	2.64756e-08
VEGFA	-1.92912	7.34671	135.968	2.74245e-10	2.64756e-08
SKA1	2.67978	2.33181	135.502	2.82515e-10	2.7035e-08
AQP3	-1.75658	6.75541	134.933	2.92977e-10	2.79158e-08
ZNF185	-1.8947	4.22551	134.825	2.95021e-10	2.79904e-08
SLC13A2	-2.79425	2.36932	134.737	2.96686e-10	2.80286e-08
TRIP13	1.82825	4.84862	134.235	3.06421e-10	2.88257e-08
NEIL3	3.42919	1.74596	134.047	3.10142e-10	2.90526e-08
SLC2A1	-1.59351	7.05141	133.224	3.27087e-10	3.05112e-08
CHST6	1.80116	3.72199	133.104	3.29632e-10	3.05576e-08
LIPH	-2.72761	3.73843	133.071	3.30337e-10	3.05576e-08
RARRES1	-2.48531	4.58911	132.573	3.41208e-10	3.14322e-08
CFB	-2.78448	2.75055	131.311	3.70536e-10	3.39929e-08
H2AFX	2.32941	5.16634	130.743	3.84637e-10	3.51413e-08
SHCBP1	2.33891	2.99213	130.622	3.87711e-10	3.52769e-08
RUNX2	-1.58212	4.97525	130.518	3.90393e-10	3.5376e-08
FKBP5	2.13677	4.71733	130.089	4.01619e-10	3.62453e-08
EMILIN3	3.05215	4.2301	129.138	4.27783e-10	3.84503e-08
FUT3	-3.70996	1.88264	128.564	4.44462e-10	3.97883e-08
RAD54L	2.28571	3.8606	127.876	4.65426e-10	4.14977e-08
CDKN2C	2.12396	3.92698	127.534	4.76263e-10	4.22941e-08
PTX3	-4.54628	1.7635	127.324	4.83038e-10	4.27248e-08
RP11-708H21.4:ENSG00000262973	-2.60283	2.92837	127.182	4.87694e-10	4.29655e-08
ESCO2	3.40094	2.64019	126.965	4.94893e-10	4.32564e-08
MAL	-4.97136	3.15287	126.975	4.9458e-10	4.32564e-08
FREM2	-2.60655	3.51113	126.266	5.18883e-10	4.51754e-08
PPIL1	1.47642	5.42553	126.128	5.23801e-10	4.52992e-08
F5	1.72166	5.36952	126.054	5.26427e-10	4.52992e-08
KLK6	-5.27138	0.895406	126.076	5.25646e-10	4.52992e-08
INHBA	-3.75402	2.50528	125.871	5.33027e-10	4.56901e-08
KRT6A	-4.23601	4.33803	125.556	5.44585e-10	4.63477e-08
EHD2	-2.35491	2.68272	125.548	5.44874e-10	4.63477e-08
MLF1IP	1.92698	4.45397	125.292	5.54494e-10	4.6986e-08
AF198444	-2.36781	3.02632	124.854	5.7139e-10	4.8153e-08
CDKN2B	-3.61498	1.46248	124.823	5.72605e-10	4.8153e-08
LPIN1	-1.28585	6.50299	124.646	5.79602e-10	4.83788e-08
AX746885	-2.57062	3.18951	124.635	5.80048e-10	4.83788e-08
MAFF	-1.70263	3.83648	124.59	5.81827e-10	4.83788e-08
GPR110	-2.67647	4.75283	124.437	5.87998e-10	4.87095e-08
TCF19	1.44115	6.45498	123.305	6.35769e-10	5.2471e-08
IMPA2	1.36869	5.40669	122.778	6.59502e-10	5.42281e-08
CTSS	-2.71683	2.13764	122.703	6.62932e-10	5.43091e-08
SGOL1	2.33238	2.44386	122.372	6.78425e-10	5.5374e-08
RAD51	2.07299	2.91701	122.075	6.92649e-10	5.63279e-08
ITGA3	-1.59951	4.8314	121.91	7.00683e-10	5.67732e-08
KRT6B	-1.58053	9.09814	121.832	7.04497e-10	5.68747e-08
KLK7	-4.95843	2.30353	121.694	7.11344e-10	5.72193e-08
ERCC6L	2.44866	2.9797	121.163	7.38409e-10	5.9182e-08
LTBP1	-1.5684	6.60443	120.78	7.58606e-10	6.0582e-08
DIAPH3	1.94835	3.82594	120.549	7.71097e-10	6.11963e-08
OIP5	2.53018	2.32355	120.535	7.71811e-10	6.11963e-08
CENPM	2.98544	2.66116	119.886	8.08151e-10	6.38497e-08
BLM	1.74049	4.38884	119.32	8.41401e-10	6.62409e-08
EDN1	-2.57159	3.19449	119.106	8.54364e-10	6.70238e-08
CCNE2	2.47966	3.95034	119.023	8.59441e-10	6.71475e-08
PXDC1	-1.30384	5.79183	118.981	8.6199e-10	6.71475e-08
LOC440335	-1.31299	5.68452	118.2	9.11627e-10	7.07659e-08
THBS2	1.3102	6.59106	118.148	9.15084e-10	7.07867e-08
CXCL16	-1.29739	5.40801	117.889	9.32313e-10	7.1869e-08
CDC25C	3.06579	2.34496	117.603	9.51741e-10	7.31128e-08
KRT5	-2.0088	3.15558	116.494	1.03142e-09	7.89606e-08
ECT2	1.24467	6.67619	116.161	1.05679e-09	8.03787e-08
SPDL1	1.62794	4.56576	116.156	1.05719e-09	8.03787e-08
WDR62	2.20243	4.20358	115.242	1.13041e-09	8.56526e-08
PLCH1	1.16304	7.19327	115.142	1.1387e-09	8.59871e-08
C1orf106	-1.55368	5.54602	114.836	1.16465e-09	8.76486e-08
WNT7B	-3.78026	1.28076	114.43	1.20014e-09	9.00145e-08
KIAA0247	-1.38066	5.37927	113.896	1.2486e-09	9.33343e-08
RASGRP1	1.54608	3.96248	113.616	1.2748e-09	9.49723e-08
ADAMTS9	1.95484	7.30749	113.486	1.28723e-09	9.55777e-08
NFKBIZ	-1.43902	8.20191	112.341	1.40231e-09	1.03776e-07
XRCC2	1.76102	3.71893	112.279	1.40884e-09	1.03912e-07
HIST1H2AC	-1.26378	6.35247	112.161	1.42143e-09	1.04494e-07
H2AFZ	1.47566	7.28453	111.926	1.44676e-09	1.06005e-07
GSTA1	-1.5381	6.17046	111.548	1.48871e-09	1.0872e-07
OPTN	-1.63014	5.61405	111.354	1.51067e-09	1.09962e-07
S100A14	-1.24349	7.44676	110.654	1.59316e-09	1.15587e-07
LGALS3	-1.14944	7.15429	110.433	1.62017e-09	1.17164e-07
GGCT	1.43176	6.50795	110.229	1.64564e-09	1.1862e-07
CD59	-1.27675	7.89432	109.884	1.68965e-09	1.21398e-07
SNHG1:ENSG00000255717	2.16632	4.53207	109.833	1.69614e-09	1.21471e-07
CDC20	1.78453	6.2409	109.762	1.70546e-09	1.21746e-07
IER3	-1.38363	7.30772	109.296	1.76759e-09	1.25777e-07
LRP8	1.96942	4.11659	109.25	1.77378e-09	1.25814e-07
GINS1	1.72371	3.89121	109.036	1.80339e-09	1.27102e-07
LIF	-3.75365	3.27616	109.049	1.80156e-09	1.27102e-07
GLIPR1	-2.66408	3.50374	108.938	1.81695e-09	1.27652e-07
WIF1	-1.82153	3.75729	108.817	1.83409e-09	1.2845e-07
GSN	-1.25392	6.04348	108.692	1.85188e-09	1.29288e-07
BRIP1	1.76548	4.61092	108.387	1.896e-09	1.31953e-07
TMPRSS11E	-5.25124	0.751317	108.097	1.93919e-09	1.34537e-07
SKA2	1.41958	5.01857	108.039	1.94802e-09	1.34729e-07
GAL	2.62013	2.82622	107.994	1.95471e-09	1.34772e-07
SLITRK6	-2.57447	5.26955	107.74	1.9938e-09	1.37041e-07
SGOL2	1.59304	4.6366	107.671	2.00453e-09	1.37354e-07
SLC2A3	-2.51851	3.09706	107.476	2.03526e-09	1.3903e-07
HMGB3	1.22262	7.08965	107.4	2.0473e-09	1.39423e-07
GPSM2	1.69458	5.24021	107.045	2.10505e-09	1.42918e-07
C5orf46	-3.80054	1.50959	106.941	2.12218e-09	1.43642e-07
ANGPTL4	-3.74464	2.90088	106.519	2.19373e-09	1.48033e-07
SOX11	1.64179	5.61332	106.381	2.21755e-09	1.49187e-07
ANXA2	-1.23923	8.28893	106.299	2.23194e-09	1.49702e-07
GPC3	2.3074	4.95333	105.985	2.28792e-09	1.5284e-07
PAPSS2	2.56424	2.4006	105.928	2.2982e-09	1.5284e-07
TGFB2	-3.8015	1.0421	105.922	2.29937e-09	1.5284e-07
POLE2	2.18915	2.614	105.777	2.32586e-09	1.54139e-07
ELOVL5	1.34263	6.15312	105.571	2.36417e-09	1.56211e-07
MYC	1.42833	5.04499	105.292	2.41692e-09	1.58752e-07
ARL4C	-1.10713	6.27418	105.323	2.41112e-09	1.58752e-07
CYP1B1	-5.69746	0.33677	105.078	2.45844e-09	1.61003e-07
GNB4	1.15809	6.69614	104.6	2.55396e-09	1.66766e-07
CENPK	2.46807	3.14917	104.463	2.58207e-09	1.67616e-07
C6orf132	-1.24303	5.84404	104.478	2.57893e-09	1.67616e-07
TIMELESS	1.3823	6.04409	104.39	2.59723e-09	1.68108e-07
RP11-329B9.4:ENSG00000272970	2.14934	3.22229	104.022	2.67479e-09	1.72441e-07
DNMT3B	1.41545	5.71932	104	2.67971e-09	1.72441e-07
MND1	2.86467	1.90776	103.913	2.69841e-09	1.73143e-07
HEY1	-3.53115	1.69097	103.667	2.75223e-09	1.76087e-07
LBH	-4.61701	1.29888	103.597	2.7678e-09	1.76575e-07
S100A10	-1.81547	6.948	103.176	2.8635e-09	1.82157e-07
TUBA1B	1.50911	8.82693	102.707	2.97412e-09	1.88653e-07
FAM64A	2.52461	3.92337	102.423	3.04354e-09	1.92506e-07
NWD1	-2.22553	5.05134	102.117	3.1204e-09	1.96515e-07
APOD	-4.34157	0.930863	102.1	3.12462e-09	1.96515e-07
IQGAP3	2.1589	6.56242	101.742	3.21728e-09	2.01771e-07
BC069212	2.40803	2.50121	101.584	3.25921e-09	2.03825e-07
PRSS12	-3.27755	1.98505	101.447	3.296e-09	2.05546e-07
CHRNA5	2.21335	2.19749	100.928	3.43947e-09	2.13893e-07
ANGPT1	-1.92627	4.48524	100.88	3.45322e-09	2.14148e-07
RGS2	-1.60384	5.48483	100.819	3.47057e-09	2.14625e-07
FAM105A	2.04754	2.72574	100.605	3.53241e-09	2.17842e-07
AC016735.2:ENSG00000231826	-3.21127	1.94291	100.553	3.54751e-09	2.18167e-07
PTRF	-1.21376	6.43094	100.286	3.62671e-09	2.22421e-07
FHOD3	2.19254	2.5081	100.156	3.66582e-09	2.24201e-07
TMEM139	-1.40883	5.22678	100.106	3.68104e-09	2.24513e-07
BRCA1	1.52264	4.91178	100.015	3.70917e-09	2.2506e-07
TINAGL1	-1.40923	4.4162	100.011	3.71029e-09	2.2506e-07
CTNNAL1	1.52554	5.08214	99.273	3.94527e-09	2.38662e-07
PRPS1	1.21495	5.5673	99.0842	4.00798e-09	2.41797e-07
CHAC2	2.07426	3.24827	98.897	4.07127e-09	2.44287e-07
EGLN3	-2.43452	2.93669	98.9003	4.07014e-09	2.44287e-07
ATP2B4	-1.68689	4.38624	98.5628	4.18697e-09	2.50552e-07
TGFBI	-3.27866	1.79017	98.5144	4.20404e-09	2.50854e-07
RHOU	-1.16969	5.4903	98.4845	4.21461e-09	2.50854e-07
PKD1L2	-2.78714	1.88822	98.4014	4.24414e-09	2.51936e-07
CD82	-1.36242	6.49905	98.3075	4.2778e-09	2.53257e-07
CCNF	1.62405	3.99174	98.0972	4.35428e-09	2.571e-07
NCAPG2	1.14515	5.70215	97.6759	4.512e-09	2.65705e-07
DSG3	-6.15476	1.65097	97.5859	4.54649e-09	2.67023e-07
PDZK1IP1	-2.1301	3.77213	97.555	4.55843e-09	2.67023e-07
C15orf48	-4.79657	2.22746	97.4827	4.58642e-09	2.67956e-07
FUT8	1.1506	5.36246	97.1275	4.72684e-09	2.74234e-07
SAMD4A	-3.81319	1.98656	97.1757	4.70751e-09	2.74234e-07
WNK4	-2.68869	1.694	97.1173	4.73094e-09	2.74234e-07
ZFP36L1	-1.07279	7.25117	96.9195	4.81126e-09	2.78163e-07
SNRPD1	1.41176	5.84022	96.8365	4.8454e-09	2.79409e-07
CD14	-1.96613	3.22578	96.3544	5.04907e-09	2.904e-07
RUNX1	-1.15637	7.07518	96.1518	5.13746e-09	2.9472e-07
SERPINB5	-2.09125	4.27626	96.0263	5.1931e-09	2.97144e-07
MCM4	1.12049	6.42418	95.9807	5.21348e-09	2.97543e-07
DHFR	1.63824	6.01732	95.9362	5.23344e-09	2.97917e-07
SRRD	1.19075	4.82077	95.7898	5.29971e-09	3.00918e-07
DBF4	1.54015	4.66865	95.6862	5.34716e-09	3.02838e-07
GSG2	1.97476	2.61846	95.5349	5.41732e-09	3.0603e-07
CYCS	1.25895	6.50252	95.0689	5.63986e-09	3.17793e-07
PLAUR	-1.3056	4.66375	94.8972	5.72434e-09	3.21737e-07
NME1	1.25756	6.15262	94.5928	5.87766e-09	3.29044e-07
PFKP	-2.10833	3.56346	94.5804	5.88399e-09	3.29044e-07
S100A9	-3.34574	1.25048	94.4027	5.97566e-09	3.33331e-07
MCM6	1.07972	6.6796	94.3221	6.01773e-09	3.34836e-07
CDT1	2.13762	3.93243	94.2602	6.05029e-09	3.35806e-07
PLAT	-2.94641	2.34031	93.7925	6.30265e-09	3.4894e-07
CRISP2	-2.38775	2.72998	93.671	6.37008e-09	3.51796e-07
NUDT11	1.94045	3.03408	93.6116	6.40334e-09	3.52755e-07
RBMS2	-1.18851	4.76552	93.2924	6.58539e-09	3.61722e-07
MBNL2	-1.55933	6.09577	93.2694	6.59869e-09	3.61722e-07
NASP	1.03439	7.29447	93.0802	6.70951e-09	3.66891e-07
PRIM1	1.78493	3.81408	92.7455	6.91062e-09	3.76453e-07
BCL2L1	-1.11368	6.62341	92.733	6.91829e-09	3.76453e-07
PDGFB	-1.69224	3.33793	92.6109	6.99338e-09	3.79609e-07
CRISPLD2	1.14233	5.28189	92.5126	7.05449e-09	3.81992e-07
ODC1	1.09662	6.98255	92.3953	7.12822e-09	3.85045e-07
TSPAN13	1.07919	7.80083	92.2174	7.2416e-09	3.9022e-07
CDKN1A	-1.32775	4.623	92.1556	7.28145e-09	3.91417e-07
RASAL2	-1.24373	6.53489	91.8665	7.47113e-09	4.00644e-07
CRIM1	-1.22223	5.80725	91.806	7.51156e-09	4.01841e-07
LY75	-2.06984	3.64133	91.4202	7.77477e-09	4.14526e-07
LAMC2	-1.09568	6.19177	91.404	7.78601e-09	4.14526e-07
RAN	1.1132	8.05581	91.2207	7.91489e-09	4.20379e-07
S100A11	-1.09307	8.06473	90.981	8.08686e-09	4.28488e-07
CLN6	1.41182	4.40351	90.1093	8.74805e-09	4.61381e-07
CTPS1	1.04943	5.98136	90.1078	8.74922e-09	4.61381e-07
PRICKLE1	-1.4949	4.59489	89.943	8.88084e-09	4.67212e-07
ARHGAP22	2.62486	1.90537	89.8924	8.92172e-09	4.68253e-07
CALCOCO1	-1.38119	7.51376	89.8641	8.94462e-09	4.68348e-07
FANCA	1.45374	5.31085	89.6473	9.12246e-09	4.74764e-07
HPRT1	1.27731	5.6613	89.6368	9.13115e-09	4.74764e-07
ELF3	-1.23109	7.06921	89.6366	9.13132e-09	4.74764e-07
ADAMTS4	2.93231	1.59958	89.3565	9.36714e-09	4.85888e-07
C10orf10	-2.27927	2.37301	89.3211	9.39744e-09	4.86323e-07
H19	-10.4207	2.18111	101.436	9.53025e-09	4.92049e-07
NRCAM	3.06346	1.8537	88.9514	9.72016e-09	5.0069e-07
EPB41L4A	-2.02056	2.78623	88.1774	1.04362e-08	5.36327e-07
USP54	-1.05554	6.75225	87.73	1.08765e-08	5.57664e-07
LMNB2	1.76686	6.59125	87.6628	1.09443e-08	5.59851e-07
VGLL3	-2.88203	1.81369	87.6175	1.09903e-08	5.60908e-07
SORD	1.0385	6.0234	87.4526	1.11596e-08	5.68244e-07
MAP3K8	-1.54315	3.26613	87.2063	1.14179e-08	5.80067e-07
FXYD5	-1.65419	4.403	86.9059	1.17418e-08	5.95161e-07
SNHG3	1.46	5.31	86.8354	1.18194e-08	5.97729e-07
C1orf116	-1.17172	6.47416	86.7834	1.18769e-08	5.9927e-07
LBR	1.06897	6.52391	86.6278	1.20509e-08	6.0667e-07
HNRNPM	0.977355	7.81858	86.5902	1.20933e-08	6.0743e-07
KIAA0513	-1.42063	4.39495	86.478	1.2221e-08	6.12455e-07
GINS4	1.13444	5.49097	86.4313	1.22746e-08	6.13756e-07
CKAP2	1.18225	6.14716	86.3404	1.23796e-08	6.17616e-07
BRCA2	1.91554	4.49255	86.1705	1.25786e-08	6.26139e-07
COLGALT2	1.71177	3.33434	85.9538	1.28375e-08	6.37598e-07
SUV39H2	1.32166	4.67786	85.898	1.29051e-08	6.39522e-07
HES2	-3.44241	0.791453	85.8473	1.29669e-08	6.41155e-07
ATAD2	1.16019	6.74348	85.4858	1.34169e-08	6.61932e-07
AK097957	2.95636	3.08897	85.4164	1.35054e-08	6.64817e-07
CENPI	1.79677	2.49986	85.3716	1.35626e-08	6.66159e-07
WFDC5	4.02873	2.04381	85.3461	1.35954e-08	6.66295e-07
SMC4	1.32948	8.17548	84.8349	1.42713e-08	6.96347e-07
SEC16B	-1.69542	3.00873	84.8482	1.42533e-08	6.96347e-07
SCNN1A	-2.62143	1.80836	84.7162	1.44336e-08	7.01312e-07
INSR	-1.08613	6.83222	84.7142	1.44363e-08	7.01312e-07
NEURL1B	1.73141	3.98167	84.6854	1.44759e-08	7.01702e-07
DNER	1.01665	8.12664	84.471	1.4775e-08	7.13089e-07
CCBP2	-1.88463	3.26104	84.4893	1.47492e-08	7.13089e-07
NPPC	2.88501	1.43415	84.3559	1.49384e-08	7.19409e-07
A2M	-1.55836	4.94992	84.3271	1.49796e-08	7.19832e-07
FBN1	-1.46492	3.63662	83.9203	1.55748e-08	7.44732e-07
ROR1	-1.71343	2.59549	83.915	1.55828e-08	7.44732e-07
PLEKHA6	-1.27948	4.90599	83.9046	1.55984e-08	7.44732e-07
LOC146880	-1.12065	5.32449	83.632	1.60126e-08	7.62865e-07
BLMH	1.0776	5.88204	83.5717	1.61058e-08	7.65662e-07
HOPX	-2.03326	2.67059	83.3841	1.63997e-08	7.77972e-07
NLGN4X	1.22796	4.89963	82.9875	1.70408e-08	8.06659e-07
TTF2	1.09764	5.65183	82.8644	1.72453e-08	8.14603e-07
LRP4	1.59202	3.21809	82.6147	1.76686e-08	8.32827e-07
KIF24	1.31554	4.29232	82.3676	1.80989e-08	8.51302e-07
CASC5	1.8464	3.54164	82.3071	1.82059e-08	8.54524e-07
AK311497	-5.29353	0.717829	81.9721	1.88117e-08	8.81095e-07
SNRPF	1.32244	5.44555	81.6722	1.93727e-08	9.05458e-07
A2ML1	-1.314	6.25174	81.4605	1.978e-08	9.22552e-07
LGI2	3.18853	1.24465	81.4206	1.98578e-08	9.2388e-07
XDH	-2.18838	2.05933	81.3824	1.99324e-08	9.2388e-07
AZGP1P1	-2.37855	1.4861	81.382	1.99333e-08	9.2388e-07
GLDC	1.7822	3.07564	81.0025	2.06935e-08	9.57118e-07
KIAA1671	-1.00282	7.90845	80.8975	2.09095e-08	9.65096e-07
PIGW	1.30469	4.95852	80.4325	2.18961e-08	1.00854e-06
GABARAPL1	-1.36012	5.44399	80.3487	2.20791e-08	1.01486e-06
C6orf141	1.28813	7.80768	80.2454	2.23073e-08	1.02126e-06
MFSD2A	2.37273	2.11918	80.2441	2.23102e-08	1.02126e-06
TLR1	-2.89776	1.27782	80.0417	2.27648e-08	1.03992e-06
ARMCX2	1.11247	7.50026	79.9474	2.29802e-08	1.0476e-06
GGT6	-1.11309	5.7006	79.7331	2.34779e-08	1.0681e-06
ZG16B	-1.22111	6.30321	79.5957	2.38034e-08	1.08069e-06
PCDHGB1	-1.59939	4.37879	79.3296	2.44476e-08	1.10768e-06
FAM3D	-1.3028	8.24218	78.7737	2.58563e-08	1.16912e-06
MLPH	-1.06934	8.30422	78.7247	2.59849e-08	1.17254e-06
RRM1	1.01806	6.97427	78.5813	2.63647e-08	1.18727e-06
LSM4	1.0024	6.46363	78.556	2.64322e-08	1.1879e-06
AL355711	-1.34987	3.97659	78.5326	2.64951e-08	1.18832e-06
ARSB	1.50924	3.04109	78.1764	2.74708e-08	1.22712e-06
ACSF2	-1.22602	5.11294	78.1926	2.74254e-08	1.22712e-06
ADIRF	-1.53389	4.63968	78.1497	2.75454e-08	1.2273e-06
GJB7	-2.89814	1.0921	78.1355	2.75853e-08	1.2273e-06
HNRNPR	0.945283	7.37704	78.017	2.792e-08	1.23723e-06
GLP1R	-1.07204	6.42343	78.0206	2.79097e-08	1.23723e-06
STMN1	1.13234	7.84607	77.9174	2.82051e-08	1.24734e-06
GLIS3	-2.82388	1.25457	77.8981	2.82606e-08	1.24734e-06
HAP1	-3.99718	1.03535	77.7471	2.86996e-08	1.26421e-06
PRSS22	-1.62974	4.23451	77.7264	2.87603e-08	1.26437e-06
DSCC1	1.37135	4.32692	77.5812	2.91906e-08	1.28075e-06
YEATS4	1.23748	5.26914	77.5568	2.92636e-08	1.28142e-06
EVA1A	-1.42974	4.99016	77.4943	2.94512e-08	1.2871e-06
PSIP1	1.20518	6.28032	77.2048	3.03391e-08	1.3233e-06
TNFAIP8	1.77638	3.56919	76.9874	3.10252e-08	1.35057e-06
PRR15L	-1.01058	5.70691	76.9261	3.12216e-08	1.35646e-06
ARL6IP1	1.02596	8.89474	76.7718	3.17224e-08	1.37553e-06
FAM198B	-4.95662	0.20996	76.7468	3.18044e-08	1.37639e-06
PLK4	1.88637	3.38976	76.7123	3.19179e-08	1.37781e-06
LTBP2	-2.80198	1.13893	76.6992	3.19612e-08	1.37781e-06
AQP1	1.57634	7.60828	76.4234	3.2886e-08	1.41493e-06
GJC1	1.09625	5.26414	76.3325	3.31973e-08	1.4249e-06
DNMT1	1.10647	6.83335	76.3183	3.32461e-08	1.4249e-06
ADAMTS15	1.54432	3.54303	76.0213	3.42879e-08	1.46672e-06
TNFSF13	-1.29108	5.22772	75.9736	3.44585e-08	1.47118e-06
DNAJC9	1.08602	5.68839	75.8944	3.47437e-08	1.48051e-06
CCDC18	1.75739	3.45426	75.8422	3.49332e-08	1.48573e-06
RIPPLY3	1.93477	2.61602	75.7863	3.51373e-08	1.49155e-06
SYT8	-5.34278	-0.196611	75.6956	3.54715e-08	1.50287e-06
BCAS1	-5.73516	0.149468	75.4906	3.62397e-08	1.53249e-06
RFC4	1.12046	5.23109	75.4381	3.64394e-08	1.53801e-06
MTHFD2	1.03832	6.64454	75.2614	3.712e-08	1.56376e-06
PLEKHS1	1.60337	6.44775	75.188	3.7407e-08	1.57287e-06
MAP2	-1.77399	4.7815	75.0612	3.79084e-08	1.59093e-06
AIMP2	1.0677	4.77839	74.8982	3.85643e-08	1.61541e-06
NOP56	0.996333	5.99586	74.8251	3.88622e-08	1.62482e-06
TNFAIP2	-2.07256	3.75558	74.6972	3.93899e-08	1.64379e-06
SLC25A30	1.39472	5.30365	74.5354	4.00685e-08	1.66897e-06
PTPRJ	-1.0469	5.80739	74.4809	4.03002e-08	1.67548e-06
DENND2A	-2.49507	1.93105	74.4309	4.0514e-08	1.68122e-06
FOLR1	-3.25993	1.95821	74.2664	4.12259e-08	1.70757e-06
MIR210HG:ENSG00000247095	-2.04108	3.55871	74.097	4.19736e-08	1.7353e-06
TMEM45B	-2.085	1.9645	74.0314	4.22671e-08	1.74227e-06
AP001626.1:ENSG00000225431	-2.48529	1.17851	74.0242	4.22992e-08	1.74227e-06
LY6G6C	-2.79709	1.4603	73.9829	4.24853e-08	1.7467e-06
EZH2	1.05189	5.75915	73.6531	4.40046e-08	1.80581e-06
SH3RF2	-1.24328	4.58136	73.5144	4.46612e-08	1.82938e-06
HMGN2	1.21359	8.12068	73.2919	4.57371e-08	1.87e-06
FADS1	1.07646	5.65018	73.259	4.58986e-08	1.87315e-06
AEN	1.34828	3.50679	73.1951	4.62143e-08	1.88257e-06
CCDC3	1.3691	4.69062	73.1222	4.65767e-08	1.89167e-06
WIPI1	-1.50086	4.49216	73.116	4.6608e-08	1.89167e-06
GEN1	1.31611	5.67727	73.0066	4.7159e-08	1.90706e-06
FOXD3	-4.7957	0.502076	73.0198	4.70921e-08	1.90706e-06
GJB3	-2.27612	2.1178	72.9752	4.7318e-08	1.91001e-06
COL17A1	-2.9316	1.72946	72.9448	4.74729e-08	1.91279e-06
LINC00340	-1.73253	2.54369	72.6189	4.91693e-08	1.97755e-06
CIT	1.18905	5.0532	72.5559	4.95052e-08	1.98746e-06
HSPE1	1.09167	7.06047	72.4129	5.0276e-08	2.0076e-06
KCNJ2	2.31441	2.39614	72.4006	5.03429e-08	2.0076e-06
TSPAN1	-3.3569	1.5373	72.4182	5.0247e-08	2.0076e-06
GNE	-1.10505	6.7612	72.3959	5.03687e-08	2.0076e-06
POLA2	1.17025	4.44831	72.2936	5.09295e-08	2.02341e-06
ICAM1	-5.85308	0.213738	72.2903	5.09475e-08	2.02341e-06
ITGA9	1.00168	7.03814	71.9922	5.26225e-08	2.0862e-06
PI3	-1.91575	2.64508	71.8884	5.32197e-08	2.10612e-06
AX747205	-1.59204	2.47647	71.8496	5.34445e-08	2.10868e-06
DUSP5	-6.35795	0.246313	71.8445	5.34744e-08	2.10868e-06
INA	1.53115	4.58646	71.7787	5.38589e-08	2.11861e-06
PAICS	1.08797	6.81304	71.7605	5.39658e-08	2.11861e-06
NAALADL2	-1.29545	3.79128	71.7526	5.40125e-08	2.11861e-06
DNA2	1.66336	3.294	71.3142	5.66617e-08	2.2186e-06
CACNG4	-1.67487	3.76125	71.2596	5.70011e-08	2.22796e-06
CCNE1	1.20437	3.85344	71.227	5.72051e-08	2.232e-06
AKAP12	-6.23143	-0.163052	71.1064	5.79672e-08	2.25777e-06
PROM1	-1.12172	9.11838	70.7806	6.0081e-08	2.336e-06
NUCKS1	0.927824	9.21189	70.7257	6.04455e-08	2.34197e-06
ARHGAP27	-1.1683	6.19263	70.7289	6.04244e-08	2.34197e-06
TM7SF3	0.970898	6.00277	70.6281	6.10997e-08	2.3632e-06
LRRN1	-2.5109	1.91715	70.3363	6.31021e-08	2.43396e-06
SLIT3	-0.972867	6.84918	70.3296	6.31486e-08	2.43396e-06
NRM	1.23855	3.89688	70.1392	6.44957e-08	2.48158e-06
ABLIM3	-4.27845	0.666264	69.9248	6.60503e-08	2.537e-06
CXCL1	-3.43017	1.78262	69.7277	6.75155e-08	2.5888e-06
BICC1	2.27156	3.74689	69.376	7.02204e-08	2.68787e-06
NDC1	1.04696	6.44218	69.3566	7.03729e-08	2.68907e-06
ELOVL6	1.7217	2.83097	69.3213	7.06514e-08	2.69507e-06
AGAP11	-1.33432	3.20025	69.2153	7.14956e-08	2.7226e-06
MAGEF1	0.934183	6.82685	69.0185	7.30924e-08	2.76915e-06
TLR2	-2.45931	2.17548	69.0234	7.30521e-08	2.76915e-06
CLDN4	-1.14413	8.50056	69.0204	7.3077e-08	2.76915e-06
LOC81691	1.3397	3.69361	68.9414	7.37289e-08	2.78851e-06
TGFBR3	1.38648	4.11104	68.9178	7.39249e-08	2.79117e-06
KLHL13	1.51388	3.30268	68.6347	7.63209e-08	2.87674e-06
BCL6	-1.17753	5.44956	68.5292	7.72358e-08	2.90629e-06
NANS	-0.991605	6.55702	68.4613	7.78308e-08	2.92373e-06
NTN4	-1.70118	3.40573	68.2816	7.94305e-08	2.97878e-06
CENPO	1.14695	5.60941	68.0159	8.18628e-08	3.06482e-06
ADD2	1.6029	4.68166	67.8658	8.32721e-08	3.11233e-06
LOC100288637	1.60266	2.82831	67.8478	8.34437e-08	3.1135e-06
GRHL3	-2.81467	1.40821	67.7321	8.4551e-08	3.14952e-06
GAS2L3	1.61972	3.17536	67.5018	8.68041e-08	3.22804e-06
HSPD1	1.06935	8.16955	67.2828	8.90091e-08	3.30244e-06
SMTNL2	1.89288	4.98298	67.2736	8.91022e-08	3.30244e-06
LIPG	2.10205	2.08306	66.802	9.40671e-08	3.48064e-06
GALNT14	1.37227	3.40998	66.6209	9.60548e-08	3.54827e-06
RDM1	3.45971	0.401346	66.5372	9.69888e-08	3.57682e-06
SIGMAR1	0.931589	6.65201	66.4117	9.84072e-08	3.62312e-06
WSB1	-0.869702	7.41033	66.2912	9.97914e-08	3.668e-06
GJC3	-2.00368	2.21773	66.0643	1.02457e-07	3.75973e-06
KIAA1524	1.30093	4.43124	66.0374	1.02777e-07	3.76528e-06
FGF11	-1.62879	3.52129	66.009	1.03118e-07	3.77153e-06
AREG	-1.84225	2.74576	65.9169	1.0423e-07	3.80593e-06
CITED2	-0.871092	7.12555	65.8721	1.04775e-07	3.81956e-06
ATXN1	-0.9352	5.83145	65.802	1.05635e-07	3.84458e-06
ARHGEF39	1.47919	4.19927	65.6311	1.07765e-07	3.9157e-06
SERPINB8	-1.82838	1.92088	65.5034	1.09387e-07	3.96814e-06
FLJ23867	0.937134	8.60105	65.2925	1.12125e-07	4.06083e-06
MALAT1:ENSG00000251562	-1.03344	6.66231	65.2716	1.12401e-07	4.06418e-06
E2F2	2.0837	2.81295	64.931	1.16995e-07	4.22344e-06
SPRY4	1.56405	3.49385	64.8925	1.17528e-07	4.23577e-06
FABP5	1.29869	5.77904	64.6458	1.21003e-07	4.35395e-06
AP000350.5:ENSG00000273295	-2.19491	2.28016	64.5579	1.22269e-07	4.39239e-06
FAM122B	0.871685	6.88298	64.5066	1.23014e-07	4.41202e-06
ALDH3B1	-2.63612	1.26937	64.4659	1.23609e-07	4.4262e-06
FXN	1.20182	4.47318	64.418	1.24313e-07	4.43709e-06
CDH19	-5.41533	1.47116	64.4257	1.242e-07	4.43709e-06
LHFP	1.96772	2.68346	64.3189	1.25784e-07	4.48239e-06
PMEPA1	-0.851746	7.2836	64.196	1.27636e-07	4.54109e-06
GALNT5	-1.4572	3.4862	64.1758	1.27941e-07	4.54468e-06
CRISP3	-2.07853	3.53803	64.1294	1.28651e-07	4.56259e-06
RNF207	-1.14136	4.85757	64.0831	1.29362e-07	4.5805e-06
PTGES	-2.41681	1.02713	64.0625	1.29679e-07	4.5844e-06
SLC25A15	1.26854	5.12724	63.9504	1.31424e-07	4.6387e-06
IL8	-3.71172	1.49302	63.7591	1.34461e-07	4.73837e-06
SLC15A1	-0.99012	5.97802	63.7168	1.35143e-07	4.75484e-06
CLDN7	-0.926589	6.85123	63.659	1.36081e-07	4.78027e-06
TLR6	-2.03196	2.05709	63.5925	1.3717e-07	4.81091e-06
WNT5B	-3.65447	0.303652	63.5721	1.37506e-07	4.81508e-06
MCM2	0.955085	6.4314	63.3291	1.41574e-07	4.94975e-06
SFXN3	-1.28774	3.70386	63.2404	1.43094e-07	4.995e-06
TFDP1	0.894702	7.347	63.1432	1.44778e-07	5.04587e-06
AK027190	1.70065	4.53973	63.0187	1.46968e-07	5.11418e-06
CENPH	1.78849	4.06016	62.9715	1.47807e-07	5.13529e-06
BOLA3	1.13939	3.79891	62.8794	1.49461e-07	5.18467e-06
CA5B	-0.895149	7.3755	62.7961	1.50974e-07	5.22897e-06
PARPBP	1.1484	4.21107	62.7757	1.51347e-07	5.23324e-06
TOMM5	1.02923	6.31584	62.7536	1.51752e-07	5.23324e-06
TRIM14	1.03712	4.98203	62.7508	1.51804e-07	5.23324e-06
CCT6A	0.92037	7.73987	62.5538	1.55474e-07	5.35143e-06
MXRA8	-2.3402	2.08207	62.464	1.57178e-07	5.40171e-06
EPHA6	-7.55313	-0.845287	69.3142	1.57899e-07	5.4181e-06
OLFML2A	-1.57493	2.77118	62.4045	1.58318e-07	5.4241e-06
AHCY	0.886621	7.52748	62.3698	1.58987e-07	5.43785e-06
TRIM9	1.95694	2.29864	62.3583	1.59209e-07	5.43785e-06
RASSF4	-1.31567	5.05572	62.3002	1.6034e-07	5.46807e-06
GLI3	1.65493	2.97727	62.1901	1.62505e-07	5.53339e-06
CENPW	1.35645	4.6134	61.8418	1.69569e-07	5.7651e-06
B4GALNT3	-1.17109	4.67777	61.8192	1.70039e-07	5.77224e-06
HNRNPA2B1	0.906139	9.84795	61.6557	1.73482e-07	5.86221e-06
S100A2	-2.02985	2.1361	61.6648	1.73289e-07	5.86221e-06
FILIP1L	-3.54576	0.883099	61.6573	1.73449e-07	5.86221e-06
YPEL3	-1.4361	6.33934	61.6125	1.74405e-07	5.88445e-06
KREMEN1	0.972136	7.14203	61.5996	1.7468e-07	5.88479e-06
NMU	2.22156	1.7182	61.5785	1.75134e-07	5.89114e-06
HNRNPAB	1.0782	7.05958	61.4376	1.78195e-07	5.98503e-06
OGFOD1	1.11962	4.34533	61.3832	1.79392e-07	6.00766e-06
HIF3A	-2.58496	1.3207	61.3824	1.7941e-07	6.00766e-06
MPP2	1.84487	3.78715	61.296	1.8133e-07	6.06282e-06
RASD2	-1.61484	4.43979	61.2613	1.82106e-07	6.0796e-06
IL4R	-1.84395	1.81411	61.2384	1.82622e-07	6.08768e-06
FCGBP	-2.27078	1.74698	61.2155	1.83139e-07	6.09575e-06
RNF157	1.53255	3.13131	61.1689	1.84196e-07	6.12176e-06
BCAT1	1.87866	3.09392	61.016	1.8771e-07	6.22921e-06
EFHC1	-0.818188	6.48701	60.8397	1.91853e-07	6.35721e-06
POC1A	1.29886	4.1818	60.8049	1.92683e-07	6.37521e-06
PIK3IP1	-1.10987	6.11222	60.7502	1.93995e-07	6.40905e-06
ANK3	-0.980525	7.21001	60.7112	1.94937e-07	6.4306e-06
RANBP1	0.98392	6.22047	60.544	1.99032e-07	6.55594e-06
POP1	1.27119	3.7072	60.5216	1.99587e-07	6.5645e-06
PIF1	2.64683	2.39419	60.4716	2.00833e-07	6.5866e-06
KLF5	-1.02518	8.24064	60.4708	2.00852e-07	6.5866e-06
TTL	1.02602	5.60017	60.436	2.01725e-07	6.60547e-06
SP100	-1.00558	4.84469	60.2886	2.05471e-07	6.71819e-06
FLNB	-1.26103	9.49564	60.1991	2.07782e-07	6.78376e-06
GPRIN1	1.8217	2.56814	60.1757	2.08389e-07	6.79361e-06
SLC10A4	3.52535	0.376405	60.0897	2.10644e-07	6.85706e-06
GAREM	-0.993466	5.54534	59.9667	2.13915e-07	6.95333e-06
EHD3	0.940304	5.91253	59.8427	2.17267e-07	7.04168e-06
ST3GAL1	-1.04736	6.57651	59.8493	2.17088e-07	7.04168e-06
ARFGAP3	-0.924944	8.46747	59.8259	2.17726e-07	7.04627e-06
SLC35F2	0.908065	7.48031	59.7289	2.20399e-07	7.1157e-06
COL1A1	-2.56754	1.73697	59.7248	2.20513e-07	7.1157e-06
RP11-329B9.3:ENSG00000273403	1.9898	2.44459	59.6858	2.21595e-07	7.14025e-06
KRT9	-2.61058	1.00776	59.6658	2.22153e-07	7.14787e-06
UPK1B	-5.04015	1.45959	59.6163	2.23543e-07	7.18215e-06
ATF3	-1.22506	4.09935	59.5402	2.25696e-07	7.24088e-06
SAE1	0.923296	6.59123	59.2745	2.33399e-07	7.46643e-06
GAB1	-1.07996	4.91184	59.2779	2.33297e-07	7.46643e-06
TMPO-AS1	1.64183	2.33148	59.2183	2.35065e-07	7.50888e-06
CBX5	1.01263	7.43541	58.9545	2.43059e-07	7.7531e-06
VGLL1	-1.10193	4.66446	58.7676	2.48905e-07	7.92819e-06
DTYMK	1.26482	3.6679	58.7032	2.50956e-07	7.97063e-06
PLEKHM1P	-1.19793	4.56751	58.7136	2.50625e-07	7.97063e-06
HEPACAM2	-2.2448	1.93819	58.3892	2.61224e-07	8.28492e-06
FAM169A	1.77079	2.67781	58.3745	2.61716e-07	8.28868e-06
RNASEH2A	0.954518	4.96373	58.3616	2.62149e-07	8.29056e-06
COL5A2	-1.47044	2.43519	58.1963	2.67759e-07	8.45593e-06
ABCG1	-0.964474	5.884	58.1303	2.70037e-07	8.51576e-06
KIF20B	1.10318	5.21409	57.9601	2.76009e-07	8.69175e-06
COL9A1	7.37868	-0.791385	63.9659	2.78741e-07	8.76533e-06
KRT7	-1.03221	10.3252	57.794	2.8198e-07	8.85465e-06
PKMYT1	2.21439	3.10614	57.7425	2.83857e-07	8.87593e-06
PADI1	-5.22549	0.481249	57.7565	2.83348e-07	8.87593e-06
HMOX1	-2.50466	1.91079	57.7531	2.83471e-07	8.87593e-06
WNT10A	-5.06961	-0.427355	57.5343	2.91599e-07	9.10518e-06
YWHAH	0.876103	6.41877	57.4683	2.94103e-07	9.17047e-06
EPHA4	-1.1106	5.23046	57.2987	3.00641e-07	9.3612e-06
RBBP7	0.87285	8.16436	57.2811	3.01329e-07	9.36947e-06
KNTC1	1.04717	6.20137	57.2225	3.0363e-07	9.42781e-06
SQLE	0.968827	6.33475	57.2061	3.04279e-07	9.43046e-06
PARVB	1.04357	4.2052	57.1955	3.04699e-07	9.43046e-06
ACAT2	0.922973	5.78797	57.1881	3.0499e-07	9.43046e-06
RNF144A-AS1	2.25589	0.980084	57.0344	3.11153e-07	9.60765e-06
VRK1	1.20921	5.07672	57.009	3.12185e-07	9.62614e-06
TGM2	-3.72085	0.321997	56.9175	3.15929e-07	9.72807e-06
SLC16A1	1.64234	3.74097	56.835	3.19351e-07	9.81983e-06
LPHN2	-1.19916	5.17114	56.78	3.21656e-07	9.87703e-06
WDR12	0.934662	5.06529	56.6901	3.25456e-07	9.96615e-06
RGS6	-2.35233	1.56459	56.6923	3.25363e-07	9.96615e-06
PYGB	-1.11176	9.17883	56.6555	3.26937e-07	9.99771e-06
PREX1	1.36928	4.95478	56.5589	3.31101e-07	1.01055e-05
TMEM132E	1.84253	4.03554	56.5505	3.31464e-07	1.01055e-05
KLHL24	-0.855647	7.68646	56.5422	3.31827e-07	1.01055e-05
SORBS2	-0.935798	5.63032	56.429	3.36789e-07	1.02425e-05
SAPCD2	1.83103	4.47423	56.3051	3.42322e-07	1.03966e-05
SCML2	1.17638	3.76799	56.2847	3.4324e-07	1.04102e-05
FLII	-0.992156	7.28307	56.274	3.43722e-07	1.04106e-05
AXL	-1.46129	3.55501	56.2521	3.44716e-07	1.04265e-05
MRPL50	1.16469	4.59865	56.212	3.46539e-07	1.04574e-05
FAM86A	0.834811	6.01089	56.2089	3.46681e-07	1.04574e-05
RAB11FIP1	-0.945357	7.29964	55.9242	3.59955e-07	1.08431e-05
PSMC3IP	1.24624	3.12221	55.4831	3.81637e-07	1.14807e-05
CPVL	1.36607	4.24431	55.3729	3.87274e-07	1.16345e-05
CSF2RA	-3.3952	0.37965	55.2446	3.93959e-07	1.18193e-05
EFNA5	-1.82545	3.0699	55.1436	3.99305e-07	1.19635e-05
PLIN5	-1.25131	4.57363	55.0863	4.02375e-07	1.20393e-05
ST8SIA1	-1.40087	2.6077	55.0083	4.06597e-07	1.21492e-05
TMEM97	0.961954	5.77134	54.9847	4.07886e-07	1.21553e-05
SRSF2	0.848049	8.3011	54.976	4.08358e-07	1.21553e-05
PRR4	-1.63484	6.98093	54.9651	4.08955e-07	1.21553e-05
PPP1R18	-0.861608	6.04395	54.9645	4.08989e-07	1.21553e-05
B3GNT3	-0.813463	6.16922	54.8962	4.12751e-07	1.22421e-05
SERPINB1	-1.04573	6.39707	54.8915	4.13013e-07	1.22421e-05
CNIH2	2.12785	1.41294	54.8604	4.14737e-07	1.22747e-05
NTRK3	-1.97138	1.83436	54.8517	4.15221e-07	1.22747e-05
GATA6	1.03258	4.7682	54.8053	4.17814e-07	1.2335e-05
DAPK1	-3.49848	2.52391	54.7708	4.19754e-07	1.23658e-05
CRYAB	-1.31091	4.6181	54.7669	4.19972e-07	1.23658e-05
RMI1	1.20498	5.19333	54.7317	4.21968e-07	1.24081e-05
CA9	-2.21492	2.49452	54.6772	4.2507e-07	1.24828e-05
BRI3BP	2.01479	1.71822	54.6449	4.26916e-07	1.25204e-05
TYRO3	0.992887	4.49891	54.6175	4.28497e-07	1.25502e-05
KIF13B	-0.996933	5.0401	54.3876	4.41985e-07	1.29282e-05
LEMD1	-1.73609	3.61564	54.2929	4.47676e-07	1.30775e-05
MYO5B	-0.887284	6.2732	54.2415	4.50794e-07	1.31512e-05
RRS1	1.2016	3.80395	54.0419	4.63154e-07	1.34941e-05
NEDD9	0.815813	6.08907	53.8434	4.75812e-07	1.38447e-05
H2AFV	0.772638	6.94481	53.7682	4.80708e-07	1.39506e-05
STAT2	-0.857865	6.64663	53.7762	4.80184e-07	1.39506e-05
SHISA2	1.7194	5.08128	53.7526	4.81732e-07	1.39621e-05
HIPK2	-0.902333	7.30572	53.7118	4.84415e-07	1.40215e-05
SKP2	0.906157	6.62123	53.5744	4.93583e-07	1.42683e-05
RCC1	0.934244	5.13572	53.4431	5.02515e-07	1.45076e-05
ADAT2	1.33414	4.13037	53.4312	5.03334e-07	1.45124e-05
DL490908	1.92121	1.91863	53.3438	5.09396e-07	1.46572e-05
FAT1	-1.06613	8.36111	53.3397	5.09678e-07	1.46572e-05
HN1	0.807293	6.14336	53.2518	5.15861e-07	1.48158e-05
HSD17B14	-1.44657	2.85356	53.1265	5.2481e-07	1.50408e-05
YPEL2	-0.792947	6.42159	53.1232	5.2505e-07	1.50408e-05
SRGAP2C	1.07782	3.88194	53.0738	5.28623e-07	1.51237e-05
FADS2	1.04004	8.37519	53.0619	5.2949e-07	1.5129e-05
LOC283070	-1.07604	4.782	52.9774	5.35685e-07	1.52863e-05
ALDH3A2	-1.00247	4.85046	52.9064	5.40951e-07	1.54116e-05
CA13	-1.33712	3.06282	52.8995	5.41463e-07	1.54116e-05
SERF2-C15ORF63	1.1462	4.37167	52.8743	5.43346e-07	1.54454e-05
ALYREF	1.02183	5.3176	52.8598	5.44435e-07	1.54564e-05
LYAR	1.1169	4.15128	52.8506	5.45128e-07	1.54564e-05
THBS1	-0.878618	7.19614	52.7726	5.5103e-07	1.55908e-05
KCNK6	-1.1838	3.40029	52.7694	5.51273e-07	1.55908e-05
HTR2B	2.67455	0.819159	52.6442	5.60895e-07	1.58315e-05
GAREML	1.29757	3.35746	52.6401	5.6121e-07	1.58315e-05
DONSON	1.34663	4.48769	52.4634	5.75118e-07	1.62033e-05
PRMT6	1.20555	4.26695	52.4419	5.76831e-07	1.6231e-05
LYPD3	-0.98171	5.78722	52.3237	5.86382e-07	1.64788e-05
TMSB15A	1.01063	5.56974	52.3091	5.87574e-07	1.64811e-05
SLPI	-1.30712	9.46637	52.3025	5.88114e-07	1.64811e-05
FAM49A	-1.16666	3.40648	52.2954	5.8869e-07	1.64811e-05
GPC4	0.943067	6.21349	52.2073	5.95951e-07	1.66634e-05
NBEA	-0.939682	7.09354	52.047	6.09411e-07	1.70183e-05
ITPKC	-0.974574	5.28127	52.0322	6.10676e-07	1.70322e-05
CES5AP1	1.8099	1.70401	51.893	6.22664e-07	1.73448e-05
IL17RB	1.07389	3.82156	51.8463	6.26742e-07	1.74365e-05
PIP5K1B	1.08084	5.70552	51.8279	6.28356e-07	1.74595e-05
AVIL	-2.52241	0.925442	51.8034	6.30514e-07	1.74976e-05
KDM3A	-0.786021	7.37954	51.7888	6.31812e-07	1.75117e-05
LPHN3	-5.16866	-0.565887	51.7768	6.32869e-07	1.75191e-05
MXD1	-1.05021	4.9924	51.6654	6.42828e-07	1.77726e-05
ANXA1	-1.48546	7.45602	51.5712	6.51389e-07	1.79869e-05
NR3C2	-1.02817	3.72109	51.5571	6.52676e-07	1.79901e-05
STAT6	-0.977963	7.43536	51.5522	6.53126e-07	1.79901e-05
TBXAS1	-1.62456	2.24386	51.5083	6.57171e-07	1.80704e-05
LAMB3	-1.11192	6.18077	51.5029	6.57667e-07	1.80704e-05
ANXA2P2	-1.31005	3.34014	51.466	6.61092e-07	1.8142e-05
CHI3L2	-2.4078	1.11935	51.3268	6.74182e-07	1.84784e-05
ABLIM1	-0.866058	7.85985	51.2782	6.7882e-07	1.85826e-05
DSC3	-1.19582	5.76889	51.2522	6.81308e-07	1.86277e-05
USP13	0.822176	5.8364	50.9345	7.12627e-07	1.94601e-05
C11orf48	0.937201	4.67438	50.9045	7.15661e-07	1.95189e-05
KIAA1217	-0.787154	7.84796	50.8815	7.18005e-07	1.95588e-05
DKC1	0.840478	6.76431	50.846	7.21625e-07	1.96333e-05
TRIP10	-0.977366	5.14949	50.6012	7.47186e-07	2.03039e-05
PANK1	1.16182	3.70566	50.4907	7.5905e-07	2.06011e-05
LOC284889	-2.24526	1.11442	50.4215	7.66585e-07	2.07802e-05
HNRNPA3	0.837097	9.15957	50.4067	7.6821e-07	2.07988e-05
TRPV3	-1.87286	1.49458	50.2638	7.84074e-07	2.12025e-05
EEF1E1	0.944727	5.28908	50.2056	7.90629e-07	2.13537e-05
ZNF385C	1.83162	3.48131	50.1171	8.00727e-07	2.16002e-05
ETV1	1.11638	4.37824	50.0601	8.07307e-07	2.17249e-05
PER1	-1.5663	4.51379	50.062	8.07085e-07	2.17249e-05
LIN28A	2.59407	1.17023	50.0022	8.14048e-07	2.18798e-05
PDXP	1.01128	4.22083	49.991	8.15362e-07	2.18886e-05
C5orf30	1.28718	3.6385	49.9681	8.18052e-07	2.19343e-05
DKK3	2.22975	2.64013	49.8181	8.35901e-07	2.23588e-05
PDE4A	-1.05129	5.0746	49.8262	8.34933e-07	2.23588e-05
NOP16	1.21471	3.6956	49.776	8.40991e-07	2.24679e-05
NRARP	1.90589	1.8305	49.6226	8.59818e-07	2.29433e-05
WHSC1	0.798901	7.3788	49.6121	8.61133e-07	2.29508e-05
CREBRF	-0.949138	4.58799	49.5917	8.63673e-07	2.29909e-05
KLHL23	0.943755	6.15088	49.5376	8.70454e-07	2.31437e-05
TNIK	-7.71084	-0.585711	54.1195	8.83001e-07	2.34492e-05
KRT77	-6.548	0.4362	49.4215	8.8521e-07	2.34518e-05
DOCK8	-1.41673	3.31435	49.4215	8.85211e-07	2.34518e-05
HEPHL1	-7.49377	-0.445717	54.0507	8.90636e-07	2.35674e-05
SERPINB6	-0.968014	5.89284	49.3685	8.92046e-07	2.35766e-05
SEPHS1	0.751116	7.62283	49.3476	8.94753e-07	2.362e-05
SGK3	1.13968	4.95121	49.3048	9.00322e-07	2.37388e-05
PUS7	0.848544	5.78621	49.2039	9.13629e-07	2.40326e-05
COL21A1	-3.25721	-0.271723	49.2062	9.13324e-07	2.40326e-05
RRAS	-1.35433	2.7228	49.1781	9.17059e-07	2.40942e-05
TEX30	1.31913	4.07122	49.0395	9.35757e-07	2.453e-05
SNRPA	0.812161	5.90331	49.0388	9.35856e-07	2.453e-05
PLAG1	-1.07415	4.02835	48.9478	9.48357e-07	2.48284e-05
SEC14L2	-1.04639	4.36311	48.9391	9.49567e-07	2.48308e-05
AK022793	1.87189	1.1703	48.8871	9.56793e-07	2.49903e-05
HMBS	0.911439	5.04657	48.8182	9.6648e-07	2.52137e-05
FAM46A	0.843339	5.98854	48.7748	9.72636e-07	2.53445e-05
DUSP9	2.02422	1.84008	48.7436	9.77099e-07	2.54309e-05
COL16A1	-1.54366	4.06849	48.7119	9.81643e-07	2.55193e-05
TJP3	-1.23058	6.07227	48.6818	9.85982e-07	2.56021e-05
TFPI	1.52063	3.27808	48.5301	1.00817e-06	2.61477e-05
TRIM8	-0.848564	5.97753	48.4765	1.01614e-06	2.63235e-05
DDX21	0.82927	6.52787	48.4514	1.0199e-06	2.6387e-05
WDHD1	1.15096	4.02968	48.4443	1.02096e-06	2.6387e-05
ANKRD37	-1.11155	4.80886	48.3007	1.04278e-06	2.68907e-05
EPS8L1	-1.35769	5.39623	48.3001	1.04288e-06	2.68907e-05
NDUFB2	0.805903	5.35256	48.2854	1.04513e-06	2.69086e-05
CTSC	0.939194	7.08185	48.2798	1.046e-06	2.69086e-05
ARPC5L	0.926743	4.57365	48.2131	1.05634e-06	2.71433e-05
AMOTL2	-0.938688	5.37927	48.1977	1.05875e-06	2.71737e-05
MNF1	0.86672	5.36687	48.1008	1.074e-06	2.75333e-05
IL32	-3.71154	-0.23016	48.0842	1.07665e-06	2.75694e-05
ALPK3	-2.11218	0.910005	48.0169	1.08742e-06	2.78074e-05
PTPRH	-4.60082	-0.392231	48.0105	1.08845e-06	2.78074e-05
SLC22A23	-0.962553	5.37315	47.9804	1.09332e-06	2.78998e-05
ADAMTS14	-2.84989	0.567329	47.9637	1.09602e-06	2.79366e-05
TMEM38B	1.27434	3.74242	47.9139	1.10413e-06	2.81111e-05
DHRS3	-1.27029	3.98027	47.8566	1.11357e-06	2.83189e-05
FAIM	1.07463	3.87554	47.8029	1.12248e-06	2.85128e-05
DEGS1	0.884361	5.67434	47.7851	1.12545e-06	2.85556e-05
TUBB	0.788408	9.97069	47.7658	1.12867e-06	2.86046e-05
BZW2	0.809142	6.55248	47.7272	1.13517e-06	2.87366e-05
FXYD6	1.41855	4.60426	47.6522	1.1479e-06	2.90258e-05
ADCY2	-1.12265	3.96646	47.5964	1.15748e-06	2.92347e-05
SLC30A4	-1.49988	3.3292	47.5005	1.17414e-06	2.96218e-05
FAM111B	2.82741	1.62798	47.4922	1.17561e-06	2.96251e-05
ANKRD1	-5.54624	-0.764188	47.446	1.18374e-06	2.97962e-05
LEPREL4	0.93667	4.72085	47.3991	1.19207e-06	2.99171e-05
DNPH1	1.00659	4.78579	47.3962	1.19259e-06	2.99171e-05
LEPROT	-0.824243	6.32976	47.3986	1.19216e-06	2.99171e-05
SLC11A2	-0.73441	7.677	47.3812	1.19526e-06	2.99503e-05
LOC100128885	2.85096	0.281401	47.2611	1.21693e-06	3.04588e-05
GALNT16	1.36899	2.97947	47.1666	1.23429e-06	3.07975e-05
ANP32A	0.831135	6.89227	47.1648	1.23462e-06	3.07975e-05
SCNN1B	-4.09169	-0.556576	47.1779	1.23219e-06	3.07975e-05
ADAMTS3	1.2659	3.62383	47.1224	1.24249e-06	3.09591e-05
LRR1	1.44681	2.95154	47.0961	1.24741e-06	3.10121e-05
KRT23	-0.809491	9.04004	47.0989	1.24689e-06	3.10121e-05
ASPHD2	2.24095	1.08829	47.0735	1.25164e-06	3.10823e-05
IL17RE	-0.881922	6.75927	47.0593	1.25431e-06	3.1114e-05
RNF128	-1.60933	2.60769	47.0502	1.25604e-06	3.1122e-05
SERPINE1	-4.26918	-0.466982	46.9488	1.27532e-06	3.15646e-05
TRIM16	-0.804176	5.42096	46.7034	1.32338e-06	3.27177e-05
IL1RN	-7.06885	-0.727403	50.9086	1.33211e-06	3.28967e-05
SFPQ	0.760549	7.99453	46.6005	1.34413e-06	3.31568e-05
SLC4A7	-1.10405	5.8915	46.526	1.35936e-06	3.34952e-05
ALPP	-3.86897	-0.300446	46.4151	1.38241e-06	3.40255e-05
GJB2	0.820973	6.9597	46.3684	1.39225e-06	3.42295e-05
TFEB	-1.88572	2.00861	46.2731	1.41256e-06	3.4674e-05
hCPE-R	-1.47708	2.62409	46.2655	1.41418e-06	3.4674e-05
IGF2BP2	-1.26467	4.02109	46.2617	1.41501e-06	3.4674e-05
IGFBPL1	1.55446	2.56352	46.1922	1.43005e-06	3.50039e-05
CSTF3	0.87332	5.30813	46.172	1.43445e-06	3.5073e-05
MCM5	0.984004	6.0359	46.1274	1.44424e-06	3.52551e-05
B3GNT5	0.825289	6.42852	46.1235	1.44508e-06	3.52551e-05
PSMG4	0.952875	4.35136	46.0956	1.45124e-06	3.53667e-05
ALOX15	-2.19363	1.04886	46.0455	1.46238e-06	3.55989e-05
ALOX15B	-1.23361	4.39424	45.9129	1.49229e-06	3.62874e-05
OAT	0.737202	8.86567	45.8602	1.50437e-06	3.6541e-05
NEK7	-0.883943	7.44737	45.8325	1.51076e-06	3.6656e-05
CDCA4	0.890154	4.44774	45.8195	1.51378e-06	3.66893e-05
ANKRD13A	-0.874905	6.89949	45.8088	1.51625e-06	3.67092e-05
PARP1	0.702395	7.45709	45.7104	1.53928e-06	3.72262e-05
RELT	1.60682	2.48342	45.6409	1.5558e-06	3.75846e-05
CAMK1D	-1.35109	4.32299	45.6198	1.56085e-06	3.76656e-05
C2orf48	2.78356	0.414062	45.5391	1.58034e-06	3.80946e-05
CKAP4	0.714048	7.37677	45.4801	1.59473e-06	3.83999e-05
SEPT8	0.836701	5.83413	45.4506	1.602e-06	3.8533e-05
APOL6	-1.27491	3.45807	45.3624	1.62393e-06	3.90182e-05
SH2D3A	-1.05252	3.92952	45.2943	1.64109e-06	3.9388e-05
SOWAHA	2.14427	1.70762	45.2287	1.65779e-06	3.97458e-05
SRGAP3	-0.872212	4.58715	45.1939	1.66673e-06	3.9917e-05
SOX9-AS1:ENSG00000234899	-0.895661	5.12873	45.1263	1.68426e-06	4.02933e-05
ANXA3	-1.09923	6.06918	45.0543	1.70316e-06	4.07017e-05
CMAHP	0.952495	5.27597	45.0466	1.70519e-06	4.07063e-05
RAPGEF3	-1.34795	3.39443	44.9105	1.74157e-06	4.15302e-05
ZNF662	-2.3217	0.38621	44.754	1.7845e-06	4.25081e-05
ANO1	-0.735657	7.49343	44.7465	1.78656e-06	4.25117e-05
SDCCAG3	0.892119	4.73393	44.7214	1.79356e-06	4.2587e-05
TFCP2L1	-0.950528	8.07425	44.726	1.79229e-06	4.2587e-05
FKBP11	0.828449	5.0853	44.6708	1.80776e-06	4.28325e-05
JUN	-1.20973	5.53316	44.6719	1.80746e-06	4.28325e-05
TUBA1A	1.10429	7.81964	44.6358	1.81768e-06	4.30216e-05
LIPA	1.28877	3.89255	44.5936	1.82968e-06	4.32136e-05
TPM1	-0.829779	7.50668	44.5951	1.82925e-06	4.32136e-05
FAM83E	-1.40587	3.73295	44.4588	1.86863e-06	4.40443e-05
KIAA0754	-1.01798	4.62692	44.4581	1.86882e-06	4.40443e-05
SNRPA1	0.931183	5.09217	44.4285	1.87752e-06	4.41804e-05
SLC16A10	0.925583	3.96934	44.4249	1.87858e-06	4.41804e-05
CCL20	-3.79484	-0.248993	44.3569	1.89867e-06	4.46058e-05
CACNA1D	0.96451	4.81659	44.3478	1.90138e-06	4.46221e-05
EPS8L2	-1.35274	6.48703	44.3117	1.91217e-06	4.4828e-05
GPNMB	-1.31272	3.1154	44.2696	1.92485e-06	4.50776e-05
PTPRK	-0.744914	8.10599	44.1981	1.9466e-06	4.55367e-05
KCNAB1	-0.9359	5.58381	44.1917	1.94855e-06	4.55367e-05
RHNO1	0.778036	5.34779	44.1412	1.96408e-06	4.58513e-05
DDIT4	-0.913598	7.45555	44.1288	1.96791e-06	4.58924e-05
VAT1	-0.80958	7.12605	44.1111	1.97339e-06	4.59718e-05
AK297919	0.907105	5.45674	44.0819	1.9825e-06	4.61356e-05
TXNIP	-0.821293	9.41998	44.0702	1.98614e-06	4.6172e-05
BX647938	1.59458	2.19658	44.0359	1.99691e-06	4.63738e-05
LRRCC1	1.34088	3.66513	43.863	2.05211e-06	4.75563e-05
NAV2	-1.20581	3.25906	43.8675	2.05064e-06	4.75563e-05
MAN1A1	-0.856843	6.61184	43.8508	2.05606e-06	4.7598e-05
CD4	-2.49021	0.549285	43.8323	2.0621e-06	4.76882e-05
FMO4	-1.09868	3.94237	43.81	2.06935e-06	4.78061e-05
ABCA13	1.02247	6.99264	43.8032	2.07159e-06	4.7808e-05
AK131337	-2.5032	1.45975	43.7867	2.077e-06	4.78831e-05
SLC35B4	0.924777	4.20726	43.7588	2.08619e-06	4.79646e-05
S100A1	-0.894498	5.83276	43.7658	2.0839e-06	4.79646e-05
BNIP3L	-0.782404	6.48599	43.7563	2.08701e-06	4.79646e-05
USP1	0.913645	6.75338	43.6858	2.11044e-06	4.84529e-05
RCL1	0.854866	4.77217	43.6331	2.12813e-06	4.88084e-05
DQ658414	-1.5706	1.68185	43.5497	2.1565e-06	4.94081e-05
SELRC1	0.872689	4.46087	43.5405	2.15964e-06	4.9429e-05
ITGA6	0.840007	10.6966	43.5302	2.16316e-06	4.94587e-05
CATSPERG	-1.33833	2.55063	43.514	2.16874e-06	4.95352e-05
CLIP4	-1.11249	4.53358	43.4982	2.1742e-06	4.96088e-05
KRT4	-4.53332	0.64057	43.4408	2.19412e-06	5.0012e-05
NR2F1	0.96408	6.01541	43.412	2.20422e-06	5.01515e-05
SOX15	-1.79015	1.74297	43.4104	2.20476e-06	5.01515e-05
SQRDL	-0.872441	4.9111	43.3987	2.20889e-06	5.0194e-05
CEP152	1.22252	3.66287	43.2425	2.26454e-06	5.1406e-05
PSPH	1.08315	3.26567	43.1912	2.28315e-06	5.17732e-05
SNX10	1.27578	2.95635	43.1851	2.28538e-06	5.17732e-05
COX16	1.2701	5.76711	43.1332	2.30441e-06	5.21307e-05
ARHGEF26	0.749584	6.47759	43.1293	2.30586e-06	5.21307e-05
RP11-498C9.15:ENSG00000263731	1.29792	3.09757	42.9967	2.35532e-06	5.31948e-05
LEO1	1.02832	3.79675	42.968	2.36616e-06	5.33854e-05
BEST1	-5.51673	-0.982533	42.8995	2.39229e-06	5.392e-05
NCAPD2	0.818543	6.71669	42.8647	2.40571e-06	5.41675e-05
P2RX5	1.66859	1.76646	42.8455	2.41312e-06	5.42245e-05
SCPEP1	-0.791659	5.49675	42.8514	2.41085e-06	5.42245e-05
PAM	-1.04118	4.91993	42.7842	2.43702e-06	5.47061e-05
ETV5	0.94431	4.20163	42.7545	2.44869e-06	5.49126e-05
CNTNAP3	-1.22773	3.82948	42.7449	2.45247e-06	5.49417e-05
ITGB2	-1.01126	4.38108	42.736	2.45599e-06	5.49651e-05
TOMM34	0.715108	6.51622	42.7099	2.46632e-06	5.51407e-05
ACTA2	2.33732	3.589	42.7013	2.46974e-06	5.51616e-05
NEBL	-1.14021	6.91824	42.5533	2.52936e-06	5.64365e-05
AMIGO2	-1.54636	2.56428	42.4494	2.57217e-06	5.73341e-05
PLSCR4	-1.28219	3.43358	42.4105	2.58839e-06	5.76378e-05
TMEM61	-2.0336	0.918893	42.3643	2.60781e-06	5.80121e-05
MSH6	0.782706	7.21653	42.3572	2.61084e-06	5.80212e-05
FUS	0.764497	8.10013	42.3493	2.61415e-06	5.80368e-05
PLSCR1	-0.952076	5.11251	42.2606	2.65203e-06	5.88189e-05
C1QBP	0.920162	6.9726	42.2457	2.65844e-06	5.88434e-05
TM4SF18	-1.41049	2.81943	42.2496	2.65673e-06	5.88434e-05
TBX19	-0.971025	4.08651	42.2353	2.66292e-06	5.8884e-05
IGFBP4	0.8852	5.22168	42.2098	2.67394e-06	5.88849e-05
STIM2	0.967598	3.87219	42.2069	2.67521e-06	5.88849e-05
STIL	0.869073	5.18862	42.2046	2.67623e-06	5.88849e-05
RASD1	-1.88695	3.05964	42.2183	2.67025e-06	5.88849e-05
BIRC3	-1.23213	2.93461	42.2143	2.672e-06	5.88849e-05
MALAT1	-1.03657	5.91014	42.1966	2.67971e-06	5.89031e-05
PUS1	1.0602	4.11282	42.1873	2.68373e-06	5.89331e-05
INS-IGF2	-4.72617	-0.50713	42.1169	2.71459e-06	5.9552e-05
ADCY3	0.976698	5.26283	42.0931	2.72515e-06	5.97245e-05
SAP30	1.00372	4.80561	42.0747	2.7333e-06	5.98441e-05
CNTLN	0.925233	4.08518	42.031	2.75282e-06	6.02122e-05
MASTL	0.801395	5.52176	41.9816	2.77504e-06	6.06384e-05
WDR77	0.764298	6.27346	41.9367	2.79543e-06	6.10239e-05
SIK1	-0.789272	6.28371	41.8586	2.83129e-06	6.1746e-05
ONECUT2	1.28213	3.16559	41.8351	2.84216e-06	6.19223e-05
CHAF1A	0.886336	5.21462	41.7571	2.87862e-06	6.25939e-05
ZC3H12A	-1.37691	4.67972	41.7629	2.8759e-06	6.25939e-05
PGPEP1	-0.822571	5.2352	41.7476	2.88309e-06	6.26295e-05
MTHFD1	0.761977	5.75524	41.73	2.89143e-06	6.27244e-05
ZNF812	-2.088	0.877389	41.7264	2.8931e-06	6.27244e-05
ZBTB4	-0.727289	6.76445	41.7088	2.90144e-06	6.28438e-05
NDUFA4	1.10181	7.95306	41.6639	2.92285e-06	6.32459e-05
RND3	-1.10863	5.41581	41.6013	2.95301e-06	6.38361e-05
COQ3	0.928501	4.12084	41.4697	3.0175e-06	6.51668e-05
PVRL4	-0.698881	7.91465	41.4452	3.02964e-06	6.53654e-05
LYN	-1.06134	3.56309	41.3598	3.0725e-06	6.62258e-05
TEAD4	1.33907	2.24808	41.3093	3.09816e-06	6.67104e-05
CEP70	0.893557	4.81106	41.3038	3.10099e-06	6.67104e-05
STRIP2	1.77434	1.86382	41.2933	3.10636e-06	6.67612e-05
CDK2	0.70149	5.78097	41.27	3.11829e-06	6.69528e-05
TERT	6.14348	-0.351998	41.2535	3.12681e-06	6.70588e-05
BEND4	1.95977	2.4985	41.2487	3.12927e-06	6.70588e-05
KLF3	-0.83575	7.02056	41.2419	3.13278e-06	6.70693e-05
PHF19	1.15347	3.62494	41.2272	3.14042e-06	6.7168e-05
ERBB2	-0.833274	8.16764	41.2193	3.14449e-06	6.71904e-05
HS3ST3B1	-2.33534	1.61927	41.1169	3.19813e-06	6.82709e-05
CTSH	0.855647	7.0253	41.0401	3.23903e-06	6.90774e-05
NOLC1	0.656053	7.22955	41.0278	3.24559e-06	6.91511e-05
CBX3	0.757235	8.61112	40.9595	3.28253e-06	6.9871e-05
TMEM194B	1.2683	3.11447	40.9333	3.29682e-06	7.01079e-05
PRDX3	0.768177	7.80799	40.923	3.30245e-06	7.01604e-05
CEACAM5	-3.12374	2.22862	40.8773	3.32762e-06	7.06277e-05
DDX39A	0.869692	5.88177	40.8058	3.36737e-06	7.1335e-05
SLC2A10	-0.741057	6.20863	40.8112	3.36433e-06	7.1335e-05
GNPNAT1	0.836514	5.95049	40.7934	3.3743e-06	7.13455e-05
C1QTNF1	-1.38423	2.61148	40.7982	3.37164e-06	7.13455e-05
CAND2	1.20936	3.26865	40.7512	3.39807e-06	7.17798e-05
LXN	-0.88353	5.04981	40.6845	3.43598e-06	7.25115e-05
GADD45B	-1.24806	4.40636	40.6682	3.44536e-06	7.26405e-05
TRIM59	0.853345	5.17416	40.6603	3.44988e-06	7.26667e-05
CLCN2	1.038	4.71619	40.6526	3.45429e-06	7.26908e-05
ACOT7	1.05908	3.91383	40.6073	3.48048e-06	7.31726e-05
SHC3	-0.984211	3.34236	40.5754	3.49904e-06	7.34932e-05
AARD	-1.34953	3.84497	40.5463	3.51606e-06	7.37808e-05
CGREF1	0.969736	3.52779	40.4975	3.54483e-06	7.43143e-05
RBBP8	0.937775	5.47772	40.4872	3.55093e-06	7.4372e-05
IL34	-2.55808	0.608649	40.4362	3.58138e-06	7.4939e-05
LAPTM4B	0.803994	8.03346	40.4274	3.58665e-06	7.49785e-05
SLC5A8	-1.70329	8.26513	40.3733	3.61922e-06	7.55883e-05
BUB3	0.701464	6.93775	40.3485	3.63429e-06	7.58316e-05
HOMER1	1.27616	3.28889	40.316	3.65414e-06	7.61743e-05
PRR15	-2.35867	0.452995	40.2874	3.6717e-06	7.64686e-05
WDR67	0.920793	4.13307	40.2413	3.70022e-06	7.69181e-05
GLUL	-0.819202	8.6009	40.2424	3.69955e-06	7.69181e-05
HNRNPC	0.772608	8.40421	40.2132	3.7177e-06	7.72093e-05
UBE2S	1.22151	4.58328	40.0676	3.80983e-06	7.8915e-05
GSTCD	1.03755	3.49002	40.062	3.8134e-06	7.8915e-05
NXPE3	1.0357	3.60052	40.0595	3.81498e-06	7.8915e-05
SP140L	-1.80544	1.34369	40.0609	3.8141e-06	7.8915e-05
GABRP	-1.78103	6.08582	40.0554	3.81761e-06	7.8915e-05
ADRB1	1.18021	2.89454	40.028	3.83532e-06	7.91337e-05
GJB4	-7.17348	-0.891062	43.3108	3.83396e-06	7.91337e-05
FANCG	0.783315	5.43746	39.8843	3.92933e-06	8.09982e-05
TXNDC17	0.946864	5.61208	39.8736	3.93648e-06	8.10703e-05
SLC20A1	0.75633	5.8781	39.8233	3.97005e-06	8.16103e-05
IFITM3	-0.779677	5.65513	39.8278	3.96705e-06	8.16103e-05
GRB7	-0.842723	6.49718	39.8086	3.97993e-06	8.17377e-05
HMGCS2	-2.67494	0.102347	39.7834	3.99691e-06	8.20105e-05
TMBIM1	-0.702619	7.6254	39.7756	4.00221e-06	8.20434e-05
MYO3B	-1.27197	2.54063	39.7459	4.02237e-06	8.23807e-05
FSTL1	-0.895333	6.81396	39.7072	4.04878e-06	8.28452e-05
SVIP	0.911056	5.12867	39.6696	4.07467e-06	8.32929e-05
CORO2A	-0.77392	5.23943	39.6645	4.07817e-06	8.32929e-05
ZIC1	0.71083	5.97278	39.5905	4.12972e-06	8.42683e-05
LGALS1	-1.48157	3.44993	39.4925	4.19903e-06	8.56039e-05
NEAT1	-1.63173	2.06247	39.4605	4.22188e-06	8.59908e-05
FANCL	0.849307	5.44636	39.4425	4.23487e-06	8.61763e-05
NCAPD3	0.71655	6.30603	39.4301	4.24383e-06	8.62795e-05
NOP58	0.77819	6.54979	39.3478	4.30373e-06	8.74172e-05
AC005083.1:ENSG00000233834	-3.08049	0.133646	39.3348	4.31322e-06	8.753e-05
HEATR3	0.975839	4.04983	39.2999	4.33902e-06	8.79731e-05
MARC1	0.681953	6.24149	39.2417	4.38228e-06	8.87692e-05
MYO6	-0.727373	7.24182	39.1396	4.45941e-06	9.02491e-05
INADL	-0.67632	7.35225	39.1061	4.48505e-06	9.06854e-05
TUBG1	0.853341	5.37575	39.0046	4.56368e-06	9.21913e-05
DYNC1I1	1.32445	3.76654	38.9867	4.57774e-06	9.23914e-05
ALDH1L1	-0.854726	4.33446	38.957	4.60109e-06	9.27456e-05
VSTM2L	-2.99848	-0.483253	38.9538	4.60365e-06	9.27456e-05
FANK1	-1.47257	1.98686	38.943	4.61215e-06	9.28327e-05
RERGL	2.59171	1.54081	38.9347	4.61876e-06	9.28813e-05
TPCN1	-0.906066	5.4646	38.9126	4.63636e-06	9.3151e-05
SLBP	0.786908	6.52638	38.8987	4.64743e-06	9.32889e-05
BYSL	0.758017	5.167	38.8914	4.65324e-06	9.33211e-05
STX7	-0.704097	6.36273	38.7919	4.73349e-06	9.4845e-05
CSE1L	0.75487	7.82331	38.7789	4.74414e-06	9.49727e-05
AX746755	-1.05422	3.51245	38.7218	4.79103e-06	9.57737e-05
CDK19	-0.776007	6.79919	38.7161	4.79571e-06	9.57737e-05
AIM1L	-1.90217	0.940124	38.7144	4.7971e-06	9.57737e-05
SLC6A20	-2.31426	0.453735	38.676	4.82894e-06	9.63228e-05
PAK1IP1	0.882231	5.59486	38.5418	4.94212e-06	9.8492e-05
ITGB2-AS1	-1.39444	1.96942	38.5091	4.97021e-06	9.89629e-05
NT5DC2	0.764703	7.26869	38.488	4.98833e-06	9.92346e-05
BARD1	1.51034	2.89528	38.4302	5.03853e-06	0.000100144
DDAH1	0.76351	6.98954	38.4116	5.0548e-06	0.000100377
BC040700	2.03973	1.2302	38.3884	5.07513e-06	0.000100602
SRSF12	1.10398	3.24036	38.3883	5.0752e-06	0.000100602
TAF1B	0.887447	5.45832	38.3499	5.10909e-06	0.000101092
CACYBP	0.832329	7.11855	38.3449	5.11355e-06	0.000101092
CHD6	-0.724842	7.52726	38.3517	5.10755e-06	0.000101092
LIMA1	-0.767456	6.69496	38.3248	5.13144e-06	0.000101355
CCDC150	1.02667	3.01852	38.3008	5.15281e-06	0.000101518
MAF	-5.00524	-1.08702	38.3027	5.15118e-06	0.000101518
KRT13	-5.45837	-0.3048	38.3002	5.15341e-06	0.000101518
PLB1	-2.66452	0.392847	38.2797	5.17178e-06	0.00010179
COL19A1	1.57488	2.08219	38.2678	5.18246e-06	0.000101909
ATP6V0E2	0.807808	6.3844	38.2231	5.22284e-06	0.000102613
RPA3	1.03376	4.3315	38.1658	5.27514e-06	0.000103549
ESPL1	1.16251	5.23219	38.1199	5.31749e-06	0.000104288
MID1	-0.881247	4.49744	38.1103	5.32635e-06	0.000104369
SH3D21	-1.09204	6.01607	38.0699	5.36402e-06	0.000105015
PGAM5	0.676658	5.74116	38.0189	5.41191e-06	0.000105859
CYBRD1	-0.867873	4.67517	37.9727	5.45575e-06	0.000106622
RP11-89K21.1:ENSG00000259439	-0.772941	6.68725	37.9312	5.49546e-06	0.000107304
C18orf56	2.27286	1.06395	37.8904	5.5348e-06	0.000107977
CPA4	-1.29624	2.51936	37.8602	5.56409e-06	0.000108453
C1RL	-0.739915	6.41557	37.8351	5.58861e-06	0.000108836
CAB39L	-1.38537	4.0427	37.7858	5.637e-06	0.000109682
PRSS3	-5.32866	-0.818194	37.7688	5.65386e-06	0.000109914
BLNK	-2.04305	1.42602	37.7601	5.66246e-06	0.000109985
TTC39C	0.840499	5.23236	37.7083	5.71418e-06	0.000110892
MVP	-1.11087	5.40358	37.6804	5.74222e-06	0.000111339
TMEM63A	-1.0529	7.7625	37.6429	5.78011e-06	0.000111976
DCAF13	0.800067	6.10367	37.6119	5.81174e-06	0.00011249
CHSY1	0.713473	5.81406	37.5984	5.82548e-06	0.000112658
TGFA	0.690233	6.05609	37.5787	5.84573e-06	0.000112951
GINS3	0.991383	3.20252	37.5649	5.85987e-06	0.000113126
RABGGTB	0.714727	5.86456	37.5592	5.86583e-06	0.000113143
RTKN2	1.05138	3.5845	37.5534	5.87179e-06	0.000113159
ERN1	-1.02218	5.16399	37.5292	5.89684e-06	0.000113544
CA3	-1.77739	2.39316	37.4588	5.97038e-06	0.00011486
PRRX1	-1.29357	2.93763	37.4466	5.98331e-06	0.000115009
MRTO4	0.848756	4.87862	37.439	5.99128e-06	0.000115063
LOXL3	1.41941	2.06836	37.4234	6.00778e-06	0.00011528
EIF4EBP1	1.00743	6.45288	37.4151	6.01656e-06	0.000115349
NFE2L3	0.905816	6.78276	37.3935	6.0396e-06	0.00011569
ADORA1	0.928655	4.48904	37.3767	6.05753e-06	0.000115864
KIF21A	0.746777	6.57079	37.3752	6.05911e-06	0.000115864
CCT5	0.776945	7.66661	37.3592	6.0762e-06	0.000115978
ATAD5	0.940886	4.48399	37.3501	6.08596e-06	0.000115978
FAXDC2	-1.37195	3.08677	37.3555	6.08023e-06	0.000115978
TMC4	-0.839142	6.98593	37.3534	6.0824e-06	0.000115978
FARSB	0.795144	6.28128	37.3419	6.09481e-06	0.000116047
METTL21A	0.827375	4.82987	37.319	6.11951e-06	0.000116418
DGKA	-0.951634	4.1934	37.2716	6.17105e-06	0.000117298
DNAI1	-1.45318	1.66902	37.2515	6.19295e-06	0.000117565
NYNRIN	-0.923006	7.15718	37.249	6.19571e-06	0.000117565
UNG	0.693623	6.44732	37.2405	6.20509e-06	0.000117642
RBMX	0.660246	8.03505	37.2067	6.24227e-06	0.000118246
KLHL42	0.752955	5.22284	37.142	6.31426e-06	0.000119508
AFAP1L2	2.11197	0.89869	37.1059	6.35474e-06	0.000120172
PPP1R15A	-1.12301	5.392	37.003	6.47192e-06	0.000122283
CCDC146	-1.2932	3.06	36.9865	6.49089e-06	0.000122538
N4BP2L1	-0.913921	4.49853	36.9608	6.52062e-06	0.0001229
GSTA3	-2.26294	4.46614	36.9518	6.53113e-06	0.0001229
APBB3	-0.919783	4.21208	36.9517	6.53117e-06	0.0001229
SPINT1	-0.753762	7.4189	36.9508	6.53224e-06	0.0001229
ADAM9	-0.677334	7.58107	36.9179	6.57057e-06	0.000123517
ANAPC7	0.68226	6.40572	36.8534	6.64655e-06	0.000124722
FBXO43	1.88125	1.10548	36.8492	6.65153e-06	0.000124722
MME	-3.31058	0.156375	36.8508	6.64962e-06	0.000124722
ANPEP	-3.09863	-0.0912939	36.8434	6.65837e-06	0.000124745
TANC2	-0.804767	5.00138	36.8127	6.69492e-06	0.000125324
TMEM125	-0.756669	4.99328	36.8047	6.70444e-06	0.000125396
SEMA5A	2.20246	1.90796	36.7406	6.78164e-06	0.000126733
NUP35	0.89462	4.57625	36.7251	6.80045e-06	0.000126978
EPOR	-1.37164	3.40873	36.5864	6.97124e-06	0.000130058
SPC24	2.16418	0.455082	36.5756	6.98463e-06	0.000130198
MAT2A	0.661679	7.96411	36.5613	7.00264e-06	0.000130332
UGT8	1.069	3.02224	36.5605	7.00355e-06	0.000130332
CMYA5	-0.8187	5.70989	36.5482	7.01904e-06	0.000130511
CACNG1	-3.93061	-0.677471	36.5243	7.04917e-06	0.000130903
ISG20	-2.34743	0.552724	36.5221	7.05194e-06	0.000130903
SNRPE	1.05506	7.05155	36.5018	7.07766e-06	0.000131271
DDIT3	-0.875852	4.18547	36.4829	7.10165e-06	0.000131606
CYP27C1	-3.82317	-0.755047	36.4714	7.11641e-06	0.000131769
LDHB	0.933973	8.4396	36.4341	7.16414e-06	0.000132543
HLA-E	-0.665388	7.20142	36.4178	7.1852e-06	0.000132822
MAP6D1	1.02653	2.91791	36.4073	7.19879e-06	0.000132962
SYTL2	-1.19579	2.86589	36.3737	7.24232e-06	0.000133655
HEG1	-1.09499	3.03375	36.3588	7.26181e-06	0.000133903
GDF5	-0.957454	4.30257	36.2422	7.41578e-06	0.000136629
GLE1	0.719688	4.81105	36.2235	7.44085e-06	0.000136977
CLEC18A	-1.16785	3.65224	36.2135	7.4543e-06	0.000137111
AK096622	-5.13965	-1.20003	36.2031	7.46831e-06	0.000137255
DESI2	0.727431	7.10931	36.1865	7.49067e-06	0.000137552
POLR3G	1.33908	2.34261	36.173	7.50897e-06	0.000137774
GPX7	0.859018	5.21161	36.1025	7.60512e-06	0.000139423
CADM1	0.730485	7.32249	36.0719	7.64731e-06	0.000140081
CXCL5	-1.97698	1.4907	36.0657	7.65587e-06	0.000140122
ARHGEF37	-0.922818	6.06686	36.033	7.70121e-06	0.000140836
PPIF	0.800199	6.36249	35.9844	7.76935e-06	0.000141965
DHTKD1	0.613933	7.31256	35.9752	7.7822e-06	0.000142083
CCDC109B	1.14986	3.38602	35.968	7.79236e-06	0.000142151
SRSF1	0.68182	8.44241	35.8933	7.8986e-06	0.000143877
LRRC8E	-0.721394	5.22236	35.8924	7.89993e-06	0.000143877
TXNRD1	0.674947	6.77585	35.8512	7.95913e-06	0.000144837
GRB14	1.36158	5.11278	35.839	7.97686e-06	0.00014504
SEMA6A	1.39525	3.00179	35.8192	8.00559e-06	0.000145444
KNSTRN	0.885637	4.52075	35.7685	8.07968e-06	0.00014667
CSTA	-4.33218	-1.1045	35.7243	8.14484e-06	0.000147732
PSMA3	0.983076	5.31429	35.6523	8.25235e-06	0.00014956
THOC3	0.685984	5.61275	35.6347	8.27884e-06	0.000149859
NAP1L2	1.43018	2.02363	35.6324	8.28236e-06	0.000149859
HNRNPA0	0.627979	7.20613	35.6186	8.30317e-06	0.000150041
RP11-343N15.5:ENSG00000269996	1.10582	3.14729	35.6168	8.30593e-06	0.000150041
PFKFB4	-1.12429	3.97326	35.578	8.36493e-06	0.000150984
NDUFB3	0.829719	5.78855	35.5671	8.38151e-06	0.00015116
BC131755	-5.08218	-1.21443	35.5559	8.39864e-06	0.000151346
SAV1	-0.685743	6.0459	35.5144	8.46253e-06	0.000152374
SLC4A5	-0.892691	3.77128	35.4768	8.52092e-06	0.000153301
PHF21A	-0.736029	5.16361	35.4394	8.57942e-06	0.000154228
SOX8	0.817566	6.0354	35.4207	8.60882e-06	0.000154631
LIMS3-LOC440895	-2.207	0.282359	35.4135	8.62014e-06	0.00015471
STAC2	-2.65395	0.426998	35.3631	8.70008e-06	0.000156018
HENMT1	0.745349	5.48463	35.3371	8.74163e-06	0.000156637
ISOC1	0.836456	4.6533	35.3252	8.76074e-06	0.000156763
PON3	-1.23984	2.84503	35.3239	8.7628e-06	0.000156763
CHMP4C	-0.833242	6.12667	35.2454	8.88988e-06	0.000158908
ZNF492	1.10734	2.94648	35.2395	8.89955e-06	0.000158953
CCDC136	-1.43428	2.60472	35.2329	8.91021e-06	0.000159016
HIST1H2BD	-1.28216	2.79163	35.2078	8.95147e-06	0.000159588
MAPRE3	-0.788428	4.50281	35.2046	8.95665e-06	0.000159588
RPP25	1.49268	1.72642	35.1975	8.96838e-06	0.000159669
CGN	-0.76045	7.5518	35.1813	8.99515e-06	0.000160017
GALNT4	-0.787373	5.0973	35.1751	9.00545e-06	0.000160072
RGS9	-3.45455	-0.630695	35.159	9.03203e-06	0.000160416
SNX22	1.00929	5.66443	35.1401	9.06363e-06	0.00016072
PLEKHM1	-0.88522	4.99394	35.1405	9.06284e-06	0.00016072
NUPR1	-0.861419	6.03465	35.1281	9.08366e-06	0.000160947
PTMS	0.672592	7.01257	35.1232	9.09169e-06	0.000160961
GBA2	0.676514	7.58429	35.1139	9.10742e-06	0.000161111
AUNIP	1.70156	1.73658	35.0989	9.13252e-06	0.000161426
SRGAP1	-0.721316	5.5694	35.0942	9.14048e-06	0.000161438
BAG2	1.12813	4.49665	35.084	9.15764e-06	0.000161613
LTV1	0.749362	5.80068	35.0721	9.17775e-06	0.000161839
ZSWIM4	-1.12783	4.18182	35.0587	9.20038e-06	0.000162109
GLIPR2	0.866199	7.49501	35.0507	9.21397e-06	0.00016222
KDM5B	-0.636815	8.31988	34.9299	9.42166e-06	0.000165745
ALDH1B1	0.685143	4.99676	34.9078	9.46009e-06	0.000166289
GPR115	-5.39875	-0.687806	34.8977	9.47775e-06	0.000166468
CALM3	0.72952	7.0821	34.8733	9.52067e-06	0.00016709
COX17	0.765378	4.42197	34.7517	9.73734e-06	0.000170757
SLC12A6	-0.786249	4.48896	34.6976	9.8356e-06	0.000172344
SRSF7	0.725402	7.36921	34.6757	9.87558e-06	0.000172895
TTC21A	-1.30619	2.155	34.6719	9.88259e-06	0.000172895
CPEB4	-0.69123	6.02967	34.6532	9.91695e-06	0.000173359
LOC92249	-0.80413	5.17524	34.6376	9.9457e-06	0.000173725
NCL	0.684624	9.49163	34.6292	9.96124e-06	0.00017386
EIF4E	0.811858	5.52592	34.581	1.00507e-05	0.000175284
CENPL	0.843959	4.15465	34.5667	1.00776e-05	0.000175614
ACE2	-1.91746	0.927577	34.5371	1.01332e-05	0.000176415
RUNX3	-3.65139	1.17993	34.5338	1.01394e-05	0.000176415
POLR2D	0.690845	5.10365	34.502	1.01996e-05	0.000177323
PIR	0.970334	3.27327	34.4695	1.02616e-05	0.000178259
TNF	-4.07245	-0.906677	34.4653	1.02695e-05	0.000178259
PPRC1	0.725611	5.51378	34.4569	1.02858e-05	0.000178402
RFC3	0.748055	6.00991	34.439	1.032e-05	0.00017873
DPY19L1	0.938831	4.18198	34.4386	1.03208e-05	0.00017873
PALLD	0.647954	7.03479	34.3888	1.04172e-05	0.000179999
SRP9	0.756963	8.37529	34.3882	1.04184e-05	0.000179999
KLF6	-0.632066	6.85844	34.3886	1.04176e-05	0.000179999
PHLDA3	-1.29916	4.14777	34.3566	1.04799e-05	0.000180922
EXOC4	-0.650797	6.37888	34.3502	1.04924e-05	0.000180996
FGD6	-0.711937	6.30974	34.3445	1.05037e-05	0.00018105
KANK4	-2.88818	-0.535326	34.3321	1.0528e-05	0.000181328
FAM198A	0.808934	4.69437	34.3218	1.05483e-05	0.000181537
CBR3	0.997999	3.35835	34.3174	1.0557e-05	0.000181547
ARHGAP30	-0.993158	5.34075	34.2837	1.06237e-05	0.000182551
MUC20	-0.87431	4.39971	34.2351	1.07208e-05	0.000184077
CRYBG3	-1.03081	5.01717	34.2193	1.07524e-05	0.000184343
SUSD2	-1.6695	1.34171	34.2191	1.07528e-05	0.000184343
TRA2B	0.715718	7.30025	34.2149	1.07612e-05	0.000184344
CNIH	0.895051	4.49511	34.1963	1.07989e-05	0.000184847
PIK3C2B	-0.730005	5.16466	34.1439	1.09055e-05	0.000186528
EHF	-0.679467	11.0838	34.1352	1.09233e-05	0.000186688
EI24	0.627733	7.51466	34.0801	1.10366e-05	0.00018848
PA2G4	0.722541	7.63191	34.0715	1.10545e-05	0.000188641
VASN	-1.2009	5.06696	34.0625	1.10733e-05	0.000188815
ARG2	1.55919	1.38935	34.0571	1.10844e-05	0.00018886
SAA1	-5.19552	-1.33558	34.0224	1.11571e-05	0.000189953
RAP1GAP2	-0.686894	6.68074	34.0045	1.11946e-05	0.000190446
C4orf19	0.663099	6.83482	33.9882	1.12289e-05	0.000190882
NUDT15	0.873433	4.60713	33.8997	1.14175e-05	0.00019394
FIGNL1	0.871082	5.00341	33.878	1.14644e-05	0.000194587
ITGB8	-0.799811	6.23188	33.8588	1.15059e-05	0.000195143
C19orf48	0.974292	5.35485	33.8452	1.15353e-05	0.000195493
SLC27A6	-2.76907	0.392029	33.8384	1.15503e-05	0.000195597
JAG1	-1.66592	1.93547	33.8238	1.1582e-05	0.000195985
CASP14	-6.24922	-1.06668	36.2525	1.16458e-05	0.000196915
BC033241	1.42548	1.895	33.7482	1.17486e-05	0.000198502
KCNS1	1.14589	5.71393	33.7222	1.18064e-05	0.000199325
CBS	0.936095	5.00881	33.7167	1.18186e-05	0.00019938
PYROXD2	-0.911605	5.45268	33.7096	1.18346e-05	0.000199499
ZNF90	0.874475	3.86001	33.6888	1.18813e-05	0.000200134
SAA2	-4.60337	-1.29101	33.6585	1.19494e-05	0.000201129
MRC2	1.98493	2.83522	33.6424	1.19859e-05	0.00020159
LPPR4	-1.09431	4.36615	33.6369	1.19986e-05	0.00020165
PDSS1	0.852399	4.68371	33.6193	1.20385e-05	0.000202169
DOCK5	-0.856123	4.1569	33.6062	1.20683e-05	0.000202516
AX746653	2.31755	0.946357	33.6017	1.20788e-05	0.000202539
ZFYVE1	-0.935165	3.64884	33.5594	1.21758e-05	0.000204012
CBX2	1.02728	4.77219	33.5192	1.22691e-05	0.00020542
ABCA4	-4.30685	-1.09203	33.5042	1.23042e-05	0.000205851
FAM96A	0.785684	5.02773	33.4794	1.23621e-05	0.000206665
SPON2	-1.667	3.67198	33.4531	1.24242e-05	0.000207547
RDH11	0.702252	5.82933	33.4439	1.24458e-05	0.000207561
SMAD9	0.786034	4.75698	33.4435	1.24469e-05	0.000207561
TACSTD2	-0.621286	8.16782	33.4408	1.24531e-05	0.000207561
WDR45	-0.754864	6.1867	33.4315	1.24751e-05	0.000207772
LDLRAD4	-0.890679	5.93296	33.413	1.25193e-05	0.000208351
GTF3C6	0.829679	5.5391	33.3862	1.25832e-05	0.000209259
CDK4	0.665598	6.85334	33.3573	1.26525e-05	0.000210162
RP11-757G1.6:ENSG00000250508	-1.92544	0.778159	33.3557	1.26565e-05	0.000210162
SLIRP	0.971689	4.59416	33.3346	1.27074e-05	0.00021085
PSCA	-1.28576	2.53637	33.2391	1.29407e-05	0.000214561
FTL	-0.849741	8.44715	33.2172	1.29949e-05	0.000215199
SASH1	-0.711634	6.21771	33.2158	1.29986e-05	0.000215199
RECQL4	1.56537	4.49734	33.2014	1.30343e-05	0.000215629
HAUS8	0.91363	3.47732	33.1911	1.30599e-05	0.000215891
FANCE	0.787942	4.68983	33.1741	1.31024e-05	0.000216433
IFRD2	0.790488	5.58885	33.1658	1.31233e-05	0.000216618
PTTG1IP	-0.707906	9.44825	33.1394	1.31896e-05	0.00021755
HBP1	-0.626972	7.17822	33.1179	1.32441e-05	0.000218286
PSPC1	0.683243	5.75002	33.11	1.3264e-05	0.000218452
GSS	0.608154	6.79174	33.0767	1.33489e-05	0.000219687
VASH1	1.42758	2.49881	33.0679	1.33714e-05	0.000219895
PHLDA1	-0.950431	8.74758	33.0553	1.34035e-05	0.00022026
PSRC1	1.16683	4.64155	33.029	1.34712e-05	0.000221209
MYBPC3	-3.18556	-0.793796	32.9706	1.3623e-05	0.000223535
RUVBL1	0.740451	5.52232	32.9652	1.36371e-05	0.000223602
WTIP	-1.19061	3.40318	32.9346	1.37175e-05	0.000224754
UPK2	-2.08849	0.664639	32.9126	1.37754e-05	0.000225536
TLDC1	-0.726853	5.06374	32.8615	1.39114e-05	0.000227595
FXYD3	-0.69687	7.69326	32.8469	1.39505e-05	0.000228067
HPGD	1.69191	5.57279	32.8264	1.40056e-05	0.0002288
POLD3	0.767176	5.2681	32.7568	1.41946e-05	0.000231519
PLEKHH2	-1.48892	4.10533	32.7611	1.41828e-05	0.000231519
WDR78	-1.32352	2.41201	32.7536	1.42034e-05	0.000231519
NUP205	0.621851	7.03413	32.7241	1.42843e-05	0.000232668
RBM20	0.964672	5.81293	32.6581	1.44673e-05	0.000235475
KIF22	0.803603	6.60112	32.6371	1.45259e-05	0.000236256
FAM225A	0.828722	4.77547	32.5919	1.46533e-05	0.000238153
PSMD14	0.743109	6.18759	32.5864	1.46691e-05	0.000238235
BC031638	0.954181	3.71795	32.5667	1.47251e-05	0.00023897
VTCN1	-0.633372	8.40078	32.537	1.48099e-05	0.000240172
GNG2	6.74728	-1.05198	34.8288	1.48382e-05	0.000240454
JAK1	-0.636743	7.32364	32.5126	1.48798e-05	0.000240953
DHX33	0.623532	6.38759	32.4112	1.51751e-05	0.000245555
CMC2	0.836166	4.31514	32.3691	1.52997e-05	0.000247391
USP6	-1.51549	2.25424	32.3622	1.53201e-05	0.000247541
C5orf28	-0.667252	6.70237	32.3521	1.53501e-05	0.000247846
SNX5	0.764799	5.25441	32.3476	1.53635e-05	0.000247881
TNXB	-1.88243	1.29463	32.324	1.54343e-05	0.000248844
APOBEC3B	0.943759	4.47121	32.2917	1.55313e-05	0.000250225
ITGA10	-0.662636	6.43347	32.149	1.5969e-05	0.00025709
QPRT	-0.739192	6.03765	32.1404	1.59957e-05	0.000257334
MARCH3	-1.29191	2.28623	32.0259	1.63575e-05	0.000262963
KRT18	-0.683374	9.21682	32.0072	1.64175e-05	0.000263737
LAMC3	2.58961	0.717448	31.9926	1.64642e-05	0.000264296
AK056584	-2.62279	0.173309	31.9885	1.64776e-05	0.00026432
TMEM194A	0.639511	6.06223	31.9813	1.65007e-05	0.0002645
HNRPDL	0.676819	7.96945	31.9757	1.65188e-05	0.000264599
ZDHHC8P1	0.811592	4.73543	31.9502	1.66014e-05	0.00026573
LGR5	-6.76039	-1.22355	34.0999	1.68418e-05	0.000269385
MIS18A	1.02538	4.67891	31.8684	1.68696e-05	0.000269477
C4orf46	0.876081	3.78054	31.8677	1.68719e-05	0.000269477
GMPR	1.22601	4.06508	31.8595	1.6899e-05	0.000269716
KLF9	0.693446	5.72398	31.8532	1.69199e-05	0.000269856
FAM83A	-1.57881	1.5984	31.8446	1.69484e-05	0.000270117
ILF3	0.681144	8.96509	31.8379	1.6971e-05	0.000270254
TP53INP1	-0.706426	6.01275	31.8347	1.69814e-05	0.000270254
BCL2	1.86051	0.81078	31.8003	1.70966e-05	0.000271893
SNHG1	0.734233	6.07818	31.796	1.7111e-05	0.000271926
NEAT1:ENSG00000245532	-2.39833	1.08851	31.7629	1.72226e-05	0.000273504
EPT1	0.76561	7.59625	31.7275	1.73429e-05	0.000275218
NCBP2	0.714219	6.60429	31.7023	1.74291e-05	0.000276388
CMSS1	0.848058	4.98773	31.6724	1.75318e-05	0.000277819
NAA15	0.783366	5.31234	31.6091	1.7752e-05	0.000281107
DQ572107	-0.695479	5.95397	31.5843	1.7839e-05	0.000282283
MUC1	-0.775126	6.93159	31.5462	1.79735e-05	0.00028421
TMEM178A	-2.00676	0.330056	31.4993	1.81408e-05	0.000286651
GRHL2	-0.639917	6.16267	31.4844	1.81944e-05	0.000287293
PTPLA	1.30315	2.82262	31.4766	1.82223e-05	0.000287324
SELENBP1	-0.879344	7.77074	31.4798	1.82107e-05	0.000287324
NPAS2	-0.630376	7.17617	31.4481	1.83253e-05	0.000288743
C2orf71	-3.01678	-0.114251	31.4434	1.83422e-05	0.000288805
CPAMD8	-0.91449	7.86096	31.4129	1.84533e-05	0.000290349
NOP2	0.69814	5.6683	31.3568	1.86594e-05	0.000293383
AK090604	-2.02999	0.351606	31.3256	1.87754e-05	0.000294998
NFAT5	-0.787018	7.08754	31.3188	1.88007e-05	0.000295187
MTHFD1L	0.811402	4.69668	31.3138	1.88193e-05	0.000295271
LYSMD2	1.26603	2.75281	31.2434	1.9084e-05	0.000299211
HIVEP3	-0.842407	4.19227	31.2251	1.91536e-05	0.000300091
CHEK2	0.721282	4.36597	31.2003	1.92482e-05	0.00030136
PLA2G4F	2.02735	0.99842	31.1306	1.95168e-05	0.000305351
GAST	-4.9744	-0.752628	31.1183	1.95645e-05	0.000305882
ADAMTS6	2.988	-0.102254	31.1105	1.95951e-05	0.000306144
CERS1	1.63895	1.87322	31.043	1.98604e-05	0.00031007
TNFAIP3	-0.806334	4.50607	31.0395	1.98744e-05	0.000310071
GJB6	0.760888	6.76249	31.0298	1.99127e-05	0.000310451
HES6	1.0798	3.34482	31.0196	1.99532e-05	0.000310864
TMPRSS4	-2.00976	0.81181	31.0109	1.99882e-05	0.000311069
TGFB3	-2.15346	0.672152	31.0093	1.99944e-05	0.000311069
GPR176	-1.95523	0.193705	30.9465	2.02466e-05	0.000314772
RNF19A	-0.668257	6.17095	30.9412	2.02684e-05	0.00031489
TMEM106C	0.665145	5.90434	30.9201	2.03537e-05	0.000315994
MYH14	-0.903743	7.37053	30.8686	2.05644e-05	0.000319043
ZC3H15	0.696643	7.38646	30.836	2.06992e-05	0.00032091
LRG1	-1.32274	2.85214	30.8246	2.07468e-05	0.000321423
GRAMD2	1.3302	3.2423	30.818	2.07741e-05	0.000321623
DNM1L	0.69101	6.27819	30.8041	2.0832e-05	0.000322293
KLHL4	1.08136	3.3524	30.776	2.09498e-05	0.000323891
SLC43A1	1.16052	2.45059	30.7724	2.09646e-05	0.000323893
PDE12	0.702298	6.26157	30.7622	2.10077e-05	0.000324288
MDH1	0.634115	7.44969	30.7594	2.10193e-05	0.000324288
AC006273.5:ENSG00000267530	-2.45276	0.133996	30.7421	2.10927e-05	0.000325061
TP53INP2	-1.03739	4.52867	30.7407	2.10987e-05	0.000325061
CHST10	0.914242	3.84167	30.7338	2.11277e-05	0.000325282
TCFL5	0.639835	5.36048	30.6962	2.1288e-05	0.000327522
RAPGEF4	1.39118	1.52205	30.6611	2.14387e-05	0.000329613
AK026736	-2.19048	0.4809	30.6216	2.16095e-05	0.000332009
NLE1	0.765548	4.26093	30.5947	2.17266e-05	0.000333577
MYBL1	1.73747	1.89258	30.5633	2.18645e-05	0.000335462
KIAA1984	-2.092	1.67113	30.5568	2.18934e-05	0.000335673
MCMBP	0.672664	6.70116	30.5314	2.20055e-05	0.00033716
C17orf89	0.995783	3.83568	30.4959	2.21634e-05	0.00033911
SEPP1	-0.689546	8.64473	30.499	2.21497e-05	0.00033911
FAM65B	-1.91341	3.52876	30.4468	2.23843e-05	0.000342254
HSPB2-C11orf52	-0.950746	3.6709	30.4399	2.24156e-05	0.000342498
ATP5G1	0.682334	5.44835	30.3967	2.26121e-05	0.000345141
PITPNC1	-0.692883	5.20395	30.395	2.26197e-05	0.000345141
ATXN7L1	-0.709998	4.41174	30.3457	2.28462e-05	0.000348357
EIF5A	0.627056	8.0592	30.3399	2.28731e-05	0.000348529
H6PD	-0.841543	8.3788	30.3365	2.28888e-05	0.000348529
VWA7	-1.91474	0.510073	30.3268	2.29341e-05	0.000348978
AKAP13	-0.725375	6.85811	30.322	2.29559e-05	0.000349071
SYNJ2BP	0.832534	5.86117	30.287	2.31192e-05	0.000351313
ZNF850	1.21191	3.3007	30.2746	2.31774e-05	0.000351851
FGD4	-0.680182	5.44684	30.2728	2.31862e-05	0.000351851
MYCN	0.786271	5.80049	30.2527	2.32808e-05	0.000353044
BCAS3	-0.715659	5.26133	30.24	2.33407e-05	0.000353712
CD320	1.08268	4.50214	30.2215	2.34286e-05	0.000354801
NME2	0.670684	7.27055	30.1532	2.37555e-05	0.000359506
MFAP5	-4.51531	-1.0394	30.1444	2.37978e-05	0.000359901
KRT8	-0.742282	9.19005	30.1299	2.38683e-05	0.000360722
KBTBD8	1.03716	3.33379	30.1119	2.39558e-05	0.000361798
MPLKIP	0.759423	4.85123	30.1051	2.39891e-05	0.000362054
RP11-94L15.2:ENSG00000264198	1.94711	2.83668	30.0896	2.40645e-05	0.000362699
TINCR	-1.46458	1.83771	30.0927	2.40495e-05	0.000362699
CENPP	1.28795	2.20256	30.0659	2.41807e-05	0.000363956
MROH6	-1.20096	3.44547	30.0673	2.4174e-05	0.000363956
TOMM40	0.723082	6.40303	30.0144	2.44357e-05	0.000367297
ELF1	-0.746887	6.0376	30.0173	2.44216e-05	0.000367297
IL1RAP	-1.11936	4.32292	29.9706	2.46548e-05	0.000370339
BC015433	1.30366	1.74198	29.9442	2.47879e-05	0.000372087
NDUFS6	0.677716	4.89289	29.8741	2.51456e-05	0.000377201
SESTD1	-0.690512	6.30979	29.8665	2.51843e-05	0.000377526
HRCT1	-0.812642	5.11711	29.8591	2.52224e-05	0.000377842
PSMD1	0.591294	6.88454	29.8539	2.52491e-05	0.000377988
CA11	-1.88574	1.22798	29.85	2.52696e-05	0.000378039
BORA	0.945583	3.89876	29.8149	2.54516e-05	0.000380305
VBP1	0.777408	5.65754	29.8142	2.54553e-05	0.000380305
RPS6KL1	0.895413	3.43981	29.797	2.5545e-05	0.000381389
PTPN14	-0.687333	6.13333	29.7219	2.59408e-05	0.000387013
PDXK	-0.617608	7.7948	29.7189	2.59566e-05	0.000387013
YWHAG	0.608367	7.85371	29.704	2.60362e-05	0.000387939
RPS6KA2	-0.73473	4.64808	29.6963	2.60775e-05	0.000388294
GGH	0.95135	5.33395	29.6817	2.61556e-05	0.000388997
PNP	0.773033	4.07149	29.6809	2.61597e-05	0.000388997
PASK	0.90925	4.36214	29.6719	2.62084e-05	0.000389459
ZNF648	-6.38555	-1.67899	31.5805	2.64793e-05	0.000393222
THOP1	1.01144	5.42406	29.6168	2.65065e-05	0.000393363
RCC2	0.634748	7.77463	29.6028	2.65827e-05	0.000393967
RASL11A	-1.38727	1.99158	29.6029	2.65825e-05	0.000393967
CXorf49B	-6.27205	-1.21756	31.5485	2.66363e-05	0.000394318
B4GALT1	-0.58774	8.3209	29.592	2.66419e-05	0.000394318
DOK5	-1.84871	1.18787	29.5656	2.67872e-05	0.000396204
DSP	-0.708668	11.4047	29.5585	2.68259e-05	0.000396297
P4HA1	-0.678598	5.72749	29.5579	2.68291e-05	0.000396297
RFC2	0.75919	4.92507	29.4833	2.72447e-05	0.0004019
AK096233	-1.41219	1.68113	29.486	2.72292e-05	0.0004019
HMGB1	0.828471	9.42316	29.4724	2.73061e-05	0.000402538
CX3CL1	-0.870582	5.05928	29.454	2.74097e-05	0.000403797
PLXNA2	-4.02477	-0.868204	29.4281	2.75565e-05	0.000405691
NDUFAF4	0.913489	4.6467	29.4074	2.76744e-05	0.000407157
KCNQ5	-6.97536	-1.23877	31.3372	2.76971e-05	0.00040722
TMEM108	1.60407	1.59791	29.3894	2.77771e-05	0.000407735
C10orf2	0.765588	4.54446	29.3855	2.77997e-05	0.000407735
FBXO2	-1.36784	2.98816	29.3929	2.77571e-05	0.000407735
SPATA18	-2.37641	-0.0994597	29.3845	2.78055e-05	0.000407735
WLS	-3.10999	-0.200441	29.3146	2.821e-05	0.000413392
LSM5	0.910751	5.41348	29.3003	2.82937e-05	0.000414346
ARHGAP19	0.620872	5.27438	29.2783	2.84224e-05	0.000415956
CXXC4	-1.20077	1.96864	29.2738	2.84489e-05	0.00041607
DTX2	-1.02378	4.28924	29.2595	2.8533e-05	0.000417026
PCDHGA4	-1.13963	2.60233	29.2537	2.85673e-05	0.000417252
DCTPP1	0.61846	6.40862	29.2427	2.8633e-05	0.000417937
KITLG	0.895568	4.09464	29.23	2.87084e-05	0.000418762
HAUS1	1.19019	3.8143	29.2168	2.8787e-05	0.000419633
DIRAS2	-2.39615	-0.191301	29.2092	2.8832e-05	0.000420013
MORC4	0.667403	6.07213	29.1996	2.88898e-05	0.000420579
GOLM1	0.616544	6.83764	29.1958	2.8912e-05	0.000420626
CASP7	0.655504	5.35664	29.1727	2.90513e-05	0.000422376
NFKB2	-0.768269	4.75133	29.1614	2.91192e-05	0.000423086
KRT6C	-1.7316	2.16798	29.1459	2.92132e-05	0.000424118
AL832163	-1.23782	2.53371	29.1434	2.92284e-05	0.000424118
FOXO4	-0.849739	5.32886	29.1389	2.92556e-05	0.000424234
KLK10	-4.16948	0.440056	29.133	2.92914e-05	0.000424477
NAE1	0.705479	6.44744	29.1199	2.93714e-05	0.000425081
AMY2B	-0.622718	5.75078	29.1202	2.93693e-05	0.000425081
COL25A1	-0.742808	4.25169	29.1123	2.94177e-05	0.000425474
IPCEF1	-1.66156	1.06022	29.0753	2.96445e-05	0.000428476
ELP6	0.70951	4.64619	29.0717	2.96666e-05	0.000428515
SLC2A9	-1.23574	1.81776	29.0299	2.9926e-05	0.000431981
CD68	-1.97759	0.977832	29.007	3.00684e-05	0.000433755
RAB17	-0.862678	3.96888	29.0011	3.01053e-05	0.000434006
LOC93432	-2.36692	0.331626	28.9459	3.04535e-05	0.00043874
FAM114A1	-0.606655	6.7841	28.9288	3.05623e-05	0.000440022
IRAK2	-0.815577	3.6506	28.8849	3.08433e-05	0.00044378
TMEM51-AS1	-1.63269	0.748538	28.8782	3.08865e-05	0.000444114
LGALS8	-0.640407	5.76956	28.8713	3.09316e-05	0.000444474
FAM216A	1.16099	2.23776	28.8241	3.12378e-05	0.000448583
RNF43	0.742945	5.39215	28.8139	3.13046e-05	0.000449252
SMIM13	0.79334	4.80128	28.7609	3.16529e-05	0.000453851
PNN	0.598138	7.13762	28.759	3.1666e-05	0.000453851
RGL3	-1.21613	4.39503	28.7457	3.17539e-05	0.000454818
VSIG10L	-0.780957	7.18275	28.7185	3.19355e-05	0.000456927
SPTLC2	-0.681002	7.12122	28.7175	3.19423e-05	0.000456927
CDSN	-2.70963	1.42289	28.7143	3.19632e-05	0.000456932
HSBP1	0.715561	8.43875	28.7026	3.2042e-05	0.000457763
UBE2N	0.724641	6.60658	28.697	3.20793e-05	0.000458002
COL28A1	-0.664795	5.86286	28.6719	3.22486e-05	0.000459831
CFLAR	-0.56251	7.7267	28.6719	3.22489e-05	0.000459831
C17orf58	0.744758	4.03018	28.6582	3.23416e-05	0.000460858
IGSF10	-1.01552	2.70327	28.6481	3.24099e-05	0.000461534
PMS1	0.802526	5.69825	28.6412	3.24571e-05	0.000461911
SLC25A19	0.945245	2.89573	28.6346	3.25018e-05	0.00046225
B4GALT5	0.591187	7.04075	28.6313	3.25248e-05	0.00046228
ATL2	-0.614361	8.98513	28.5886	3.28175e-05	0.000466142
PTGES3	0.697842	8.54242	28.5745	3.29144e-05	0.00046722
OBP2B	-1.16138	2.28595	28.5115	3.33536e-05	0.000473152
SPARC	-0.975426	4.36747	28.5082	3.33765e-05	0.000473175
YWHAQ	0.676835	9.59284	28.4379	3.38744e-05	0.000479927
C9orf40	0.962903	2.80578	28.4327	3.39117e-05	0.000480148
TAF15	0.624372	7.15311	28.4258	3.3961e-05	0.00048054
RNF38	-0.547471	7.48376	28.4135	3.40489e-05	0.000481477
EPHB3	0.777034	9.29312	28.3894	3.42225e-05	0.000483624
DCLRE1A	0.766313	5.20696	28.3766	3.4315e-05	0.000484623
OVGP1	-1.32866	2.02212	28.3711	3.43549e-05	0.000484878
PPFIA4	-1.14135	5.01961	28.3421	3.45659e-05	0.000487546
PDLIM5	-0.679353	6.14627	28.338	3.45958e-05	0.000487659
AKR1B1	0.795329	4.39137	28.3316	3.46427e-05	0.0004877
H19:ENSG00000130600	-3.57116	1.12136	28.3336	3.46283e-05	0.0004877
FAM161A	1.2236	2.84708	28.3261	3.46826e-05	0.00048773
RCN2	0.7884	6.2399	28.3253	3.46888e-05	0.00048773
SRD5A3	0.830175	3.70851	28.313	3.47787e-05	0.000488685
E10222	0.920831	5.12719	28.2935	3.49223e-05	0.000490393
ATP6V1C2	-0.825078	3.54014	28.2898	3.495e-05	0.000490471
BMF	-0.8766	5.08289	28.2758	3.50538e-05	0.000491617
C2orf54	-1.78054	1.08418	28.2709	3.50901e-05	0.000491816
FLCN	-0.708548	4.75533	28.2565	3.51966e-05	0.000492996
GEMIN6	0.806921	3.97943	28.2527	3.52254e-05	0.000493089
RAD51C	0.78655	4.53955	28.2277	3.54121e-05	0.00049539
PLA2G4C	-1.92132	0.333868	28.2073	3.55656e-05	0.000497224
PPP1R13L	-0.984605	5.71404	28.1779	3.57875e-05	0.000500011
LRCH1	-0.722963	6.1468	28.1683	3.58605e-05	0.000500495
S100A16	-0.588364	8.74951	28.1674	3.58672e-05	0.000500495
MESDC1	0.875866	3.26461	28.1224	3.62112e-05	0.000504978
SERPINA3	-2.09012	0.237646	28.0581	3.67088e-05	0.000511596
CD72	-1.16153	3.0147	28.0424	3.68316e-05	0.000512985
CMTM3	-0.679246	5.26337	28.0179	3.70243e-05	0.000515345
GIPR	-2.46164	-0.249068	28.0069	3.71103e-05	0.000515819
LMNA	-0.811744	8.44646	28.0061	3.71168e-05	0.000515819
CSRP2	-1.56804	2.48015	28.0047	3.7128e-05	0.000515819
USP31	0.745365	4.41009	27.9906	3.72394e-05	0.000516472
MAATS1	-1.69841	1.13046	27.9956	3.71999e-05	0.000516472
JPH2	-3.11962	-1.06954	27.9899	3.72448e-05	0.000516472
GCNT1	-1.17475	4.47427	27.9771	3.73468e-05	0.000517563
LONRF2	1.04639	4.74455	27.9604	3.748e-05	0.000519018
MAPK12	1.08757	4.02761	27.958	3.74986e-05	0.000519018
EMID1	1.13541	3.01586	27.9483	3.75768e-05	0.000519777
B4GALNT1	1.98484	0.140452	27.9439	3.76118e-05	0.000519937
DNAJB9	-0.808355	4.67571	27.9169	3.78289e-05	0.000522614
PLGRKT	0.865163	4.51513	27.8958	3.79995e-05	0.000524644
C20orf203:ENSG00000198547	-1.85686	0.457277	27.8917	3.80321e-05	0.000524767
CHCHD1	0.694742	5.20758	27.887	3.80703e-05	0.000524968
DSN1	0.681833	4.95716	27.8563	3.83207e-05	0.000527802
TIMM17A	0.683956	6.45693	27.8545	3.83352e-05	0.000527802
NRG2	-2.41738	-0.178572	27.8531	3.83471e-05	0.000527802
SRM	0.818624	4.83858	27.8467	3.83992e-05	0.000528191
NUP210	0.743873	6.64781	27.8381	3.847e-05	0.000528837
CDCA7L	1.06519	2.62381	27.8326	3.85149e-05	0.000529128
PPP2R5B	-0.73869	4.18813	27.8281	3.85524e-05	0.000529315
JMJD4	0.727375	5.43661	27.8238	3.85875e-05	0.00052947
FCHSD1	-0.776122	4.29806	27.798	3.88009e-05	0.000532068
AGR2	-1.37662	2.74252	27.7943	3.88319e-05	0.000532165
WNT11	-2.31881	0.090971	27.7842	3.89156e-05	0.000532983
MAPRE1	0.571089	7.55544	27.7497	3.92038e-05	0.000536598
AX747590	-1.51089	1.67596	27.7304	3.93661e-05	0.000538488
KDELC1	1.06587	2.66064	27.7133	3.951e-05	0.000540125
EFNA3	-0.965197	4.96268	27.631	4.02135e-05	0.000549402
ME2	0.739019	4.7165	27.623	4.02823e-05	0.000550004
AX747741	-1.85114	0.375327	27.5971	4.0507e-05	0.000552732
BMPR2	-0.72222	7.66113	27.565	4.07871e-05	0.000556213
RAB5B	-0.611369	7.6643	27.537	4.10329e-05	0.000559221
RABEPK	0.845101	3.2462	27.5303	4.10919e-05	0.000559682
TIMP2	-0.615799	7.2019	27.5169	4.12105e-05	0.000560953
RP6-65G23.3:ENSG00000259153	2.07987	0.0322957	27.5128	4.12473e-05	0.000561109
MSMP	2.18913	0.525716	27.5093	4.12781e-05	0.000561185
RELL1	0.894073	6.03975	27.5012	4.13503e-05	0.000561823
DEK	0.740035	8.91288	27.4969	4.13883e-05	0.000561994
PTCH1	-0.672579	4.73989	27.4939	4.14147e-05	0.00056201
FAM57B	1.78928	1.17626	27.4816	4.15249e-05	0.000563145
CAPN14	1.55142	0.972706	27.4789	4.15491e-05	0.000563145
LURAP1L	-0.684115	6.17544	27.4676	4.16497e-05	0.000564165
SQSTM1	-0.623548	6.99088	27.4421	4.18798e-05	0.000566935
AK025511	1.27497	3.41026	27.4128	4.21442e-05	0.00056982
LRP1	-1.31787	6.62773	27.4154	4.21208e-05	0.00056982
DANCR	0.691202	6.77109	27.4008	4.22538e-05	0.000570953
TUB	0.645672	5.35215	27.3911	4.23418e-05	0.000571172
FAM214B	-0.673275	5.41515	27.3956	4.23007e-05	0.000571172
RHPN2	-0.59471	6.54385	27.3906	4.23471e-05	0.000571172
IL23A	-2.24218	0.183386	27.3833	4.24138e-05	0.000571576
NOXO1	-2.16643	0.119061	27.3816	4.24286e-05	0.000571576
ACTL6A	0.619554	6.91381	27.3247	4.29528e-05	0.000578288
TCP11L2	-0.702199	4.44726	27.3207	4.29907e-05	0.000578446
MXI1	-0.807096	6.17842	27.2723	4.34426e-05	0.000584173
NKX3-1	0.837742	3.77993	27.258	4.35772e-05	0.000585628
EME1	0.998662	3.58603	27.2496	4.3656e-05	0.000586332
MXD3	1.18998	3.0409	27.2047	4.40825e-05	0.000591703
ITGB4	-1.06263	8.99171	27.1994	4.4133e-05	0.000592022
PARD3B	-0.774422	3.88368	27.1945	4.418e-05	0.000592295
TANGO6	0.957335	3.29491	27.1818	4.43015e-05	0.000593565
SMC2	0.697034	6.13004	27.1772	4.43459e-05	0.000593802
ZMIZ1	0.748773	7.48444	27.0807	4.52833e-05	0.000605988
MYBPC1	-2.08433	1.01038	27.0663	4.5425e-05	0.000607518
TIMM23	0.612981	6.22692	27.0513	4.55734e-05	0.000609136
SGK223	-1.44175	1.89001	27.0424	4.56624e-05	0.000609958
NPM1	0.947131	8.82484	27.0309	4.57763e-05	0.000611113
GRM2	2.11578	0.144244	27.0245	4.584e-05	0.000611409
PNRC1	-0.812409	6.99985	27.0231	4.58536e-05	0.000611409
SUV39H1	0.78875	4.11102	27.0006	4.60788e-05	0.000614043
INTS7	0.674552	5.17848	26.9731	4.6355e-05	0.000617353
DUSP8	-0.990739	3.07453	26.96	4.64882e-05	0.000618756
RP4-758J24.5:ENSG00000272091	-1.01979	3.04724	26.9352	4.67394e-05	0.000621726
PTPMT1	0.698217	5.35831	26.9255	4.68384e-05	0.000622671
BC053935	0.922307	3.44754	26.9158	4.6938e-05	0.00062362
ISYNA1	0.892989	5.83924	26.8918	4.71839e-05	0.000626513
GART	0.665352	6.34926	26.8164	4.79665e-05	0.000636524
ERH	0.845101	6.20056	26.7741	4.84122e-05	0.000642054
HTRA3	3.06622	-0.00434141	26.7511	4.86564e-05	0.000644662
GBP2	-3.39191	-0.116376	26.7501	4.86669e-05	0.000644662
SPRY1	-0.712272	4.34983	26.7452	4.87189e-05	0.000644966
ANXA11	-0.595833	6.95248	26.7322	4.88582e-05	0.000646424
CLMN	-0.596767	5.61354	26.6968	4.92374e-05	0.000651054
CREB3L1	-2.7062	-0.45583	26.6888	4.93239e-05	0.00065181
MCOLN2	1.48485	1.13514	26.6842	4.93743e-05	0.000652087
HNRNPD	0.677086	7.60048	26.6678	4.95518e-05	0.000653184
PSMG3	0.763334	4.47048	26.6643	4.95893e-05	0.000653184
TUBA1C	0.736574	7.50089	26.6639	4.95941e-05	0.000653184
SEMA3B	-0.944066	3.76396	26.6728	4.94979e-05	0.000653184
MEF2D	-0.733593	6.8852	26.6629	4.96044e-05	0.000653184
DUT	0.74859	5.39738	26.6584	4.96541e-05	0.00065345
DDX60L	0.878376	3.36077	26.6234	5.00364e-05	0.000658092
PCCB	0.609938	5.62839	26.6134	5.0146e-05	0.000658551
KRT86	-1.48667	1.28726	26.6157	5.01216e-05	0.000658551
TMPRSS2	-0.607284	5.4019	26.6121	5.01603e-05	0.000658551
NCOA7	-0.662109	5.14926	26.6066	5.02214e-05	0.000658963
WDR92	0.741302	4.16051	26.5984	5.03113e-05	0.000659753
DCK	0.760547	4.56184	26.5932	5.03689e-05	0.000660118
PGP	0.801638	3.43137	26.5872	5.04353e-05	0.000660511
FMNL3	0.936203	3.5225	26.5851	5.04584e-05	0.000660511
PSMA4	0.811213	5.89857	26.576	5.05598e-05	0.000661448
IL12RB2	0.762399	4.0712	26.5449	5.09066e-05	0.000665593
NAGK	-0.65155	5.53092	26.5132	5.12622e-05	0.000669848
GAD1	-4.19913	-0.721655	26.4754	5.16908e-05	0.000675051
SORBS1	-0.765322	5.2322	26.4367	5.21332e-05	0.000680428
ABHD11	-0.692091	5.19121	26.4324	5.21819e-05	0.000680664
BNIPL	-1.07823	2.27102	26.3932	5.26356e-05	0.000686179
ATP1B3	0.593411	7.25838	26.3802	5.27863e-05	0.000687739
URB2	0.934466	4.84199	26.3613	5.30073e-05	0.000690214
GFRA3	0.727505	5.05834	26.3572	5.30549e-05	0.000690429
FMNL2	-0.658638	6.30101	26.3354	5.33111e-05	0.000693357
DAZAP1	0.562969	7.37816	26.3275	5.34045e-05	0.000694165
PSORS1C1	-1.6175	0.926072	26.2699	5.40884e-05	0.000702643
NALCN-AS1	1.23073	2.52676	26.2483	5.43477e-05	0.000705599
RHEB	0.700436	6.64067	26.2431	5.441e-05	0.000705904
CCDC88A	0.669756	6.65293	26.241	5.44349e-05	0.000705904
DIP2A	-0.57653	7.241	26.2224	5.46598e-05	0.000708408
NDUFA6	0.662966	5.72851	26.2076	5.48397e-05	0.000710324
LOC100128531	-1.95575	0.509989	26.1959	5.49815e-05	0.000711746
LNX1	-0.911731	3.1162	26.1812	5.51609e-05	0.000713652
RP11-7K24.3:ENSG00000261068	-2.04273	0.7758	26.1386	5.56845e-05	0.000720007
FOXN3	-0.598638	5.3977	26.1331	5.57522e-05	0.000720462
S100B	0.984569	6.56781	26.1193	5.59233e-05	0.000722253
DCAF5	-0.567543	5.9068	26.0957	5.62172e-05	0.000725627
LINC00672	-1.20618	2.74159	26.0926	5.62558e-05	0.000725703
TSSC1	0.625892	5.21127	26.0769	5.64526e-05	0.000727819
C2CD4A	2.45508	0.604536	26.0739	5.649e-05	0.000727879
REEP2	1.00667	2.50732	26.0514	5.67732e-05	0.000731103
PCDHGB6	-0.746811	4.86384	26.0327	5.701e-05	0.000733726
RWDD4	0.758837	5.55054	25.9834	5.76387e-05	0.000741388
G3BP1	0.615624	5.97605	25.9509	5.80573e-05	0.000746341
CADPS2	0.862536	6.30498	25.9241	5.8405e-05	0.000750376
EIF3B	0.585645	8.37063	25.9042	5.86649e-05	0.000753279
STEAP3	0.8085	5.56856	25.8789	5.8996e-05	0.000756655
SRPX2	-3.05922	-0.231581	25.8815	5.89622e-05	0.000756655
CCT8	0.638939	7.72683	25.8652	5.91775e-05	0.00075767
CLEC18B	-1.20462	2.56496	25.8694	5.91218e-05	0.00075767
WDR19	-0.576439	5.46499	25.8671	5.91525e-05	0.00075767
IQGAP2	0.603153	6.62984	25.8606	5.92378e-05	0.000758004
HRASLS5	-1.36814	2.72549	25.8566	5.92911e-05	0.000758249
MAGOHB	0.808701	5.33079	25.8462	5.94283e-05	0.000759525
SNX33	-0.820081	4.30931	25.8439	5.94593e-05	0.000759525
ANK1	2.00931	0.208873	25.8245	5.97172e-05	0.000762381
CLDN2	1.69134	0.698984	25.8107	5.99017e-05	0.000764298
LINC00665:ENSG00000232677	0.622023	5.21458	25.8053	5.99739e-05	0.000764779
RASSF5	-0.676844	4.12859	25.7785	6.03345e-05	0.000768935
GPR3	2.82478	-0.650498	25.7612	6.05684e-05	0.000771474
GPR83	2.4305	0.56062	25.7542	6.06641e-05	0.00077225
A4GALT	-1.19946	4.59177	25.7352	6.0922e-05	0.000775088
ATG9B	-1.25654	2.29173	25.7224	6.10977e-05	0.000776878
TMEM237	0.603285	5.56556	25.7145	6.12054e-05	0.000777802
AGFG2	-0.734811	5.67737	25.6863	6.15938e-05	0.00078229
ARV1	0.644039	5.25686	25.6387	6.22552e-05	0.000789711
SFXN5	1.0195	3.52158	25.6348	6.23097e-05	0.000789711
SEH1L	0.579204	6.09727	25.634	6.23203e-05	0.000789711
TIAM2	-0.860735	3.08343	25.6415	6.22161e-05	0.000789711
HSPA8	0.763886	9.62413	25.625	6.24468e-05	0.000790862
PRKRIR	0.582187	6.95501	25.6065	6.27064e-05	0.000793698
FAM84B	0.624707	9.02641	25.5833	6.3034e-05	0.000797389
CD97	-0.828161	4.86337	25.5778	6.31112e-05	0.000797911
MAP7D3	0.757556	3.96683	25.5609	6.33515e-05	0.000800493
CTSB	-0.581998	8.1157	25.487	6.44148e-05	0.000813466
GPR19	1.27616	1.54845	25.4838	6.44604e-05	0.000813579
CMBL	1.2885	2.43239	25.4664	6.47143e-05	0.000816319
KLF13	-0.592199	5.50776	25.4535	6.49029e-05	0.000818233
FAM57A	0.637129	4.89049	25.432	6.52172e-05	0.000821729
ETS2	-0.786462	3.92921	25.4287	6.52667e-05	0.000821886
HSPA4	0.683514	6.73592	25.4197	6.53989e-05	0.000823084
ZNF695	1.23153	2.47459	25.4129	6.54994e-05	0.000823882
ICA1	-0.591192	5.87931	25.393	6.57932e-05	0.000827109
ARHGEF9	-0.587839	5.3094	25.3828	6.59454e-05	0.000828554
BCCIP	0.624732	6.29799	25.3702	6.61339e-05	0.000830452
TNFAIP1	-0.559773	5.89795	25.3646	6.62177e-05	0.000831034
CPSF2	0.658224	5.5226	25.3475	6.64736e-05	0.000833774
TTC28-AS1	-0.708451	4.45786	25.3281	6.67659e-05	0.000836967
FAM221B	-1.16392	2.3551	25.3217	6.68619e-05	0.000837698
ABCE1	0.678395	6.48674	25.3032	6.7142e-05	0.000840733
SYDE1	-1.75616	0.667896	25.2991	6.72054e-05	0.000841052
RFX5	0.601843	6.262	25.2833	6.74457e-05	0.000843584
LMAN1L	2.03016	0.967891	25.23	6.82637e-05	0.000853334
PIGU	0.608446	5.2536	25.2092	6.85871e-05	0.000856895
FNIP2	0.71975	4.46321	25.2059	6.86375e-05	0.000857042
UMPS	0.592075	5.50176	25.1833	6.89901e-05	0.000860265
NDRG4	-1.25412	2.81482	25.1857	6.89534e-05	0.000860265
MAML2	-0.711351	5.45674	25.1819	6.90118e-05	0.000860265
HIST1H1C	-0.907716	4.25286	25.1735	6.91447e-05	0.000861438
ZNF552	-0.668188	5.0132	25.1621	6.93232e-05	0.000863177
AX748233	1.079	2.14916	25.1485	6.95375e-05	0.00086536
CLNS1A	0.559421	6.37471	25.0824	7.0589e-05	0.000877954
RP11-734K21.5:ENSG00000261104	2.46226	0.199403	25.0642	7.08817e-05	0.0008811
RASSF3	0.756664	7.54145	25.0592	7.09634e-05	0.000881622
TLE6	-1.06151	2.88637	25.0541	7.10453e-05	0.000882146
FRMD3	-1.33669	1.35278	25.0437	7.12144e-05	0.000883752
PPP1CC	0.654735	7.90029	25.0208	7.15857e-05	0.000887863
FJX1	2.23595	-0.226851	24.9846	7.21786e-05	0.000894717
LOC541471	-1.79908	0.989528	24.9694	7.24286e-05	0.000897314
CXCL3	-2.78491	-0.109561	24.9525	7.2708e-05	0.000900274
AK091028	-1.55311	0.900632	24.931	7.30659e-05	0.000903681
C6orf15	-0.847697	3.85244	24.9287	7.31043e-05	0.000903681
MACF1	-0.706823	8.45668	24.9287	7.31054e-05	0.000903681
LRRC8D	0.572707	6.95216	24.9046	7.35073e-05	0.000907324
MRPL20	0.562204	5.57181	24.9046	7.35076e-05	0.000907324
AKR1C1	0.904844	10.4084	24.9037	7.35226e-05	0.000907324
RND2	0.788642	4.10652	24.8858	7.38243e-05	0.00091054
TMCC3	-6.78131	-1.47025	26.3224	7.39847e-05	0.000912013
ETV3	-1.02529	4.50585	24.8637	7.41973e-05	0.000914125
C20orf27	0.94038	3.76723	24.8603	7.42562e-05	0.000914344
GLIS2	-0.991145	4.3059	24.8375	7.4644e-05	0.000918609
F3	-0.811369	4.9297	24.8272	7.48192e-05	0.000920256
EFHD1	-0.7149	5.60592	24.8226	7.48978e-05	0.000920712
SNRPG	0.728755	6.12379	24.82	7.49422e-05	0.000920748
MRPS16	0.636848	6.71571	24.814	7.50463e-05	0.000921432
CEP85	0.639366	4.45637	24.812	7.50809e-05	0.000921432
NECAB1	-1.90333	0.904351	24.8017	7.52573e-05	0.000922587
ZCCHC6	-0.677939	5.69558	24.8017	7.52581e-05	0.000922587
CRY2	-0.663744	4.97471	24.7715	7.57801e-05	0.000928473
DDX5	0.573139	8.99299	24.765	7.58926e-05	0.000929339
GDF1	2.41324	0.338325	24.7542	7.60798e-05	0.000930883
C16orf59	1.47987	2.29439	24.7529	7.61025e-05	0.000930883
DPF1	2.61452	-0.239583	24.7254	7.65846e-05	0.000936263
FBLN5	-0.826149	3.50141	24.6736	7.75003e-05	0.000946936
POLE	0.747758	6.85222	24.6709	7.75472e-05	0.000946989
PNPT1	0.603828	6.37497	24.659	7.77609e-05	0.000949076
AX747730	0.832674	4.42908	24.6403	7.80951e-05	0.000952631
CRIP3	3.84719	-1.02577	24.6335	7.82164e-05	0.000953064
DUSP4	-0.557114	5.99976	24.6337	7.82135e-05	0.000953064
MLLT11	1.05186	2.26087	24.6284	7.8308e-05	0.000953656
STK33	1.14135	2.62419	24.6009	7.88046e-05	0.000959178
POLR2F	0.62147	5.20548	24.591	7.89842e-05	0.000960837
PRPF4	0.644447	4.6109	24.5151	8.03778e-05	0.000977255
VLDLR	-0.553726	6.79761	24.5119	8.04356e-05	0.000977422
AX747406	1.36812	1.57664	24.4898	8.08478e-05	0.000981894
HOXC13	-0.561227	6.39287	24.4712	8.11955e-05	0.000985578
TIMM8A	0.796685	3.73722	24.4604	8.13969e-05	0.000987483
KRTAP5-AS1	-2.60399	-0.267507	24.4568	8.14649e-05	0.000987767
JPH1	1.03021	2.8902	24.449	8.16112e-05	0.000989001
MRPL51	0.598151	6.3933	24.4432	8.17213e-05	0.000989795
C14orf166	0.608769	6.18868	24.4271	8.20245e-05	0.000992454
RIMS4	3.41074	-0.794278	24.4268	8.20303e-05	0.000992454
HYLS1	0.753878	3.83595	24.4163	8.223e-05	0.000994329
COL2A1	-1.31804	4.35638	24.3902	8.27279e-05	0.000999806
CDH1	-0.546304	9.27896	24.3666	8.31798e-05	0.00100472
ABHD14A-ACY1	8.68581	0.203239	27.6059	8.40253e-05	0.00101435
MOB3C	-0.75248	4.13232	24.3207	8.40688e-05	0.00101435
GLCCI1	-0.772538	4.83609	24.3169	8.41418e-05	0.00101468
RPP40	0.885771	4.16756	24.3123	8.42322e-05	0.00101522
CACNA1F	-1.13189	2.14972	24.305	8.43755e-05	0.0010164
LLPH	0.696289	5.18823	24.2897	8.46738e-05	0.00101944
ZNF788	0.939131	3.29025	24.2775	8.4914e-05	0.00102178
SLC9B2	1.07399	1.81168	24.2624	8.52112e-05	0.00102424
ELK3	-1.02785	2.12144	24.2641	8.51788e-05	0.00102424
PPAT	0.759981	4.14501	24.2149	8.61549e-05	0.00103502
PHF14	0.551357	6.26404	24.211	8.6233e-05	0.0010354
EXOSC2	0.689308	4.10461	24.2034	8.63868e-05	0.00103669
ACAT1	0.648282	6.14853	24.1898	8.66583e-05	0.00103939
CSRNP1	-0.812533	3.88723	24.1789	8.6879e-05	0.00104147
ZNF257	0.923895	3.69813	24.1749	8.69592e-05	0.00104187
ZC3H6	-0.749262	4.81002	24.1675	8.71095e-05	0.00104311
CCNDBP1	-0.611054	4.96548	24.1487	8.74903e-05	0.0010471
LPIN3	-0.934485	6.09197	24.1282	8.79082e-05	0.00105131
KRT34	-4.89913	-1.49609	24.1268	8.7937e-05	0.00105131
MAGEA3	1.24755	4.1123	24.1035	8.8415e-05	0.00105608
LCP1	0.830502	8.14908	24.1027	8.84312e-05	0.00105608
SLC24A6	-0.780154	4.17133	24.0985	8.85182e-05	0.00105655
RAD54B	0.786885	4.272	24.0706	8.90956e-05	0.00106288
MNS1	1.49496	1.37566	24.062	8.92742e-05	0.0010643
KCTD1	-0.913238	3.6984	24.0602	8.93109e-05	0.0010643
TNRC6C-AS1	-0.84686	4.14333	24.0533	8.94548e-05	0.00106544
XXYLT1	0.732457	3.68494	24.0497	8.95292e-05	0.00106576
CAPN3	-0.806614	3.74477	24.0422	8.96859e-05	0.00106705
MBNL1-AS1	0.923906	3.26779	24.0359	8.98196e-05	0.00106807
GLT8D2	-2.65813	-0.692729	24.0272	9.00014e-05	0.00106966
PTPN13	-0.8168	4.92974	24.0194	9.01645e-05	0.00107102
LMBR1L	-0.647441	5.22981	24.0168	9.02198e-05	0.00107111
ERCC5	-0.628046	5.9796	24.013	9.02984e-05	0.00107147
ZMYND15	-1.66857	1.04369	23.9931	9.07196e-05	0.00107589
PROS1	1.2241	2.39634	23.9703	9.12034e-05	0.00108105
ZNF700	0.695769	5.56422	23.9668	9.12789e-05	0.00108137
TIMM8B	0.660321	5.10802	23.9403	9.18454e-05	0.0010875
ATG10	0.898206	2.65777	23.9206	9.22684e-05	0.00109193
ZSWIM8	-0.803314	6.72581	23.9176	9.23344e-05	0.00109212
NIP7	0.665744	5.24589	23.9138	9.24159e-05	0.00109251
MVB12B	1.04525	2.34467	23.8928	9.28697e-05	0.00109729
NDUFS5	0.700926	6.69388	23.8852	9.30351e-05	0.00109866
VPS13D	-0.65781	6.45179	23.8788	9.31752e-05	0.00109972
WDR3	0.610656	5.96413	23.8334	9.41708e-05	0.00111089
CLU	-4.35188	-0.698083	23.8094	9.47013e-05	0.00111655
PHF5A	0.673042	4.98264	23.8001	9.49089e-05	0.0011184
RASA2	-0.995535	4.21725	23.7729	9.55155e-05	0.00112496
TTLL3	-0.722988	5.71096	23.7574	9.58648e-05	0.00112847
NRP2	-6.11938	-1.65329	25.0657	9.63982e-05	0.00113415
CDKN1C	-0.741362	4.11891	23.7298	9.64876e-05	0.0011346
SFMBT1	0.55988	5.26377	23.7191	9.67298e-05	0.00113631
PPP1R3G	-1.66683	0.483781	23.7189	9.67356e-05	0.00113631
PLA2G4A	0.893979	3.82392	23.6996	9.71745e-05	0.00114026
RP11-189B4.6:ENSG00000231817	-0.856099	4.07422	23.6998	9.71693e-05	0.00114026
NCF2	-6.11022	-1.38702	25.0035	9.769e-05	0.0011457
TACC2	-0.68343	6.96236	23.6703	9.7846e-05	0.00114693
ITGA2B	1.2274	3.50928	23.665	9.7968e-05	0.00114775
LIN9	0.67376	4.5817	23.6295	9.87911e-05	0.00115678
WDR43	0.608544	6.92576	23.6216	9.89749e-05	0.00115832
SIX2	-0.759892	3.94652	23.5954	9.95871e-05	0.00116488
TMTC4	0.511524	7.09005	23.5897	9.97193e-05	0.00116581
PCDHAC2	-1.37515	1.63944	23.573	0.000100113	0.0011698
COPZ2	-1.40128	1.21918	23.5377	0.00010095	0.00117895
CAMK2N2	3.05139	-0.876871	23.5234	0.000101293	0.00118234
HNRNPA1	0.785695	9.92738	23.5118	0.00010157	0.00118495
MAPK3	-0.590873	6.54285	23.5077	0.000101668	0.00118546
FMO6P	-0.96665	2.48652	23.4944	0.000101989	0.00118858
CTA-250D10.23:ENSG00000260655	1.21123	2.22658	23.4862	0.000102186	0.00119026
RASSF9	-2.44454	-0.476731	23.4635	0.000102735	0.00119603
PHB	0.526319	7.34389	23.4381	0.000103354	0.0012026
ZBTB7C	-0.944429	2.618	23.4132	0.000103965	0.00120908
EMP3	-1.52276	1.03438	23.4106	0.000104029	0.00120919
TPRG1L	-0.563399	6.0773	23.4004	0.00010428	0.00121147
ARHGDIB	-0.815973	5.88119	23.3846	0.000104672	0.00121497
GPR108	-0.650431	6.47834	23.3816	0.000104745	0.00121497
CHD2	-0.533104	7.17419	23.3816	0.000104746	0.00121497
DDX26B	0.795469	4.56479	23.3772	0.000104856	0.00121526
NT5C3A	0.708579	4.82719	23.3762	0.00010488	0.00121526
WDR60	-0.628067	5.27163	23.3736	0.000104945	0.00121538
C4orf27	0.874454	3.84658	23.3694	0.000105048	0.00121594
BRWD3	-0.760944	5.74139	23.3646	0.000105169	0.00121671
C17orf51	0.881361	3.37623	23.3524	0.000105474	0.00121896
ST5	-0.614143	6.91431	23.3545	0.00010542	0.00121896
HIP1	0.66367	4.88865	23.3479	0.000105586	0.00121946
PP14571	-2.17801	0.321557	23.3463	0.000105627	0.00121946
DLEU2	1.13601	2.26731	23.3436	0.000105694	0.0012196
TMEM184A	-1.85439	0.462511	23.321	0.000106261	0.00122551
SH2B3	0.668025	4.18612	23.301	0.000106767	0.0012307
GIPC1	-0.686495	6.17589	23.2812	0.000107269	0.00123585
OSBPL6	0.853035	2.93122	23.2789	0.000107328	0.00123588
ARHGAP11B	1.81542	0.441898	23.2554	0.000107928	0.00124215
P2RY2	-1.84142	1.01849	23.2499	0.000108072	0.00124316
BEND3	0.747623	4.31603	23.2442	0.000108217	0.00124405
MRPL42	0.619939	5.99975	23.2425	0.000108261	0.00124405
SEC14L5	-0.960572	2.2828	23.2262	0.000108682	0.00124824
BC069792	1.62233	1.01879	23.2047	0.000109239	0.00125349
HEY2	3.4102	-0.906444	23.202	0.000109309	0.00125349
CD22	-5.87062	-1.57851	24.4839	0.000109266	0.00125349
ARHGEF4	1.05489	3.62898	23.1962	0.000109458	0.00125456
SIRPA	0.578786	5.22521	23.1915	0.000109581	0.00125532
CLPSL1	1.17988	2.13256	23.1713	0.000110109	0.00126071
TNIP1	-0.633829	5.67717	23.1625	0.000110342	0.00126273
TUBAL3	-6.42709	-1.48221	24.4292	0.000110573	0.00126473
SLC24A3	-3.05431	-0.859057	23.1404	0.000110924	0.00126809
GNAZ	1.03626	2.67302	23.1377	0.000110996	0.00126825
MAK16	0.721119	3.91259	23.1293	0.000111218	0.00127014
WDR4	0.790767	4.06346	23.1014	0.000111961	0.00127796
FAM13A	-0.785721	3.40733	23.0858	0.000112378	0.00128207
YPEL5	-0.57969	7.2816	23.0642	0.000112959	0.00128803
AK126852	1.06343	2.76523	23.0358	0.000113726	0.00129612
C3orf14	0.917192	3.89043	23.0293	0.000113903	0.00129747
CLDN8	-0.564904	5.87082	23.0061	0.000114536	0.001304
KCNC3	-0.9097	3.70988	22.9817	0.000115206	0.00131047
RP13-463N16.6:ENSG00000242147	-2.73179	-0.721137	22.9812	0.000115222	0.00131047
CKAP5	0.567598	7.60477	22.9762	0.00011536	0.00131137
HNRNPU	0.582375	9.48492	22.9464	0.000116185	0.00132008
MED13L	-0.539247	7.52222	22.9437	0.000116259	0.00132023
RDH10	0.668874	4.98752	22.9273	0.000116716	0.00132475
FANCD2	0.538595	5.78694	22.9088	0.000117235	0.0013298
SEPT11	0.57794	5.70497	22.9051	0.00011734	0.0013298
FAM63A	-0.726455	5.16004	22.9062	0.000117308	0.0013298
POLR2G	0.601457	5.4324	22.8957	0.000117605	0.00133212
CDCP1	-0.50223	6.34772	22.8827	0.000117973	0.0013356
DLEC1	-1.25342	1.83167	22.8707	0.00011831	0.00133874
LINC00894	-0.656269	4.51091	22.8634	0.000118518	0.00133988
CCDC148	-1.95066	-0.151658	22.8629	0.000118532	0.00133988
PDIA6	0.536692	9.07658	22.8465	0.000118999	0.00134448
RP11-95D17.1:ENSG00000269973	0.805608	3.69377	22.8277	0.000119537	0.00134987
PGM2L1	-0.5943	5.4743	22.8127	0.000119971	0.00135408
AGPAT4	-0.808653	3.60833	22.8053	0.000120184	0.0013558
UXS1	0.701915	4.7827	22.7821	0.000120854	0.00136206
KLRG1	1.66193	0.464061	22.7819	0.000120862	0.00136206
AP1G2	-0.835843	6.04076	22.7796	0.000120928	0.00136211
HBEGF	0.663511	3.80929	22.6916	0.000123517	0.00139041
XPOT	0.600946	7.18971	22.69	0.000123565	0.00139041
PTP4A1	0.598996	7.88678	22.6861	0.00012368	0.00139099
SMAD3	-0.782641	3.35825	22.6827	0.000123783	0.00139144
CENPQ	0.679084	4.59287	22.6774	0.000123941	0.00139188
RPRML	2.23045	0.112078	22.6772	0.000123947	0.00139188
TESC	1.00025	2.4541	22.6553	0.000124602	0.00139782
TRPS1	-0.545536	6.83767	22.6571	0.000124548	0.00139782
ZNF292	-0.656807	7.17102	22.6332	0.000125269	0.00140459
SVOPL	-0.908784	3.09061	22.6304	0.000125352	0.00140482
CA2	0.532663	5.74596	22.6227	0.000125588	0.00140675
TRIB2	-3.03073	-0.623472	22.6184	0.000125716	0.00140748
ACN9	0.914185	4.51879	22.5833	0.000126786	0.00141874
DOK1	1.05289	2.60229	22.5738	0.00012708	0.00142132
MRPL3	0.608064	7.05895	22.5693	0.000127218	0.00142214
C17orf103	-0.728057	4.16788	22.5654	0.000127336	0.00142274
CPLX3	1.89233	1.86686	22.531	0.000128402	0.00143393
TAF4B	0.718233	4.11822	22.5176	0.000128816	0.00143783
ANP32B	0.740183	7.56208	22.5119	0.000128995	0.00143911
SLC7A1	0.587928	6.24268	22.5051	0.000129207	0.00144075
MRPS9	0.629198	5.6581	22.4912	0.000129644	0.00144489
CD24	-0.624449	11.5453	22.4884	0.000129733	0.00144516
ELAVL1	0.496704	7.14863	22.4841	0.000129868	0.00144594
ZWILCH	0.715531	4.44955	22.4808	0.00012997	0.00144635
CUBN	-0.867487	2.91372	22.478	0.000130059	0.00144661
CTD-2267D19.6:ENSG00000270145	2.20139	-0.216746	22.4564	0.000130743	0.00145349
ZKSCAN1	-0.864849	8.02653	22.4454	0.00013109	0.001456
CCNG2	-0.524267	6.17882	22.4451	0.000131099	0.001456
[truncated: 19,428 more rows]
