# Supplementary material for: High accuracy gene expression profiling of sorted cell subpopulations from breast cancer PDX model tissue
Source: PLoS One. 2020 Sep 10;15(9):e0238594. doi: 10.1371/journal.pone.0238594 (PMC7482927; doi:10.1371/journal.pone.0238594)
Supplement: S12 Table — (XLSX) [file pone.0238594.s029.xlsx]

## Sheet: S12 CD49f
gene	logFC	logCPM	F	PValue	FDR
NTRK2	-3.48736	4.68482	99.5834	3.48347e-11	7.81899e-07
HK2	-1.89757	6.17155	87.4907	1.58893e-10	1.78326e-06
ITGA6	3.59723	7.9564	70.9045	1.6819e-09	1.2584e-05
CPT1A	1.44678	6.38147	64.6744	4.52162e-09	2.14733e-05
FLNA	-1.59152	9.06824	63.2666	5.70563e-09	2.14733e-05
ALPL	-2.05823	4.48122	63.2305	5.73999e-09	2.14733e-05
HRCT1	2.30444	5.70446	62.1605	6.86664e-09	2.20184e-05
BGN	-1.712	8.80929	60.0635	9.81692e-09	2.75438e-05
CYP26B1	-2.52631	5.27601	58.695	1.24528e-08	3.10572e-05
KRTAP5-8	10.4389	2.0026	59.4407	2.17768e-08	4.88802e-05
PRLR	1.49167	5.62409	54.0221	2.88758e-08	5.63528e-05
KRT16	-2.95812	7.14949	53.7931	3.01271e-08	5.63528e-05
CKB	1.71472	7.03675	51.5123	4.62725e-08	7.4665e-05
PADI2	2.29563	8.80836	51.4787	4.657e-08	7.4665e-05
PHLDA1	1.40523	7.13988	49.7375	6.51683e-08	8.03387e-05
SLC16A3	-2.17326	4.56665	50.164	5.99783e-08	8.03387e-05
CACNA1C	-1.83312	3.78923	49.9476	6.25542e-08	8.03387e-05
NDRG1	-1.19407	11.4603	49.2976	7.10264e-08	8.03387e-05
BNIP3L	-0.911365	7.20048	49.2768	7.13164e-08	8.03387e-05
SNAI2	-2.0291	5.83182	49.2578	7.1584e-08	8.03387e-05
JAG1	-2.3363	6.77099	48.8518	7.75392e-08	8.28783e-05
SOX8	2.2653	7.24094	48.3174	8.61944e-08	8.79418e-05
PRMT2	0.933756	7.70426	47.3566	1.04453e-07	9.79509e-05
KRTAP5-10	7.41136	2.61365	47.3433	1.04732e-07	9.79509e-05
DGKZ	1.01564	5.92469	46.5583	1.22759e-07	0.000110218
ASRGL1	3.43661	2.11483	44.6479	1.81954e-07	0.000146271
IGFBP3	-1.81335	7.08993	44.6858	1.80523e-07	0.000146271
KRT17	-3.47931	7.78296	44.6345	1.82464e-07	0.000146271
KANK4	2.38488	3.93582	43.5096	2.3117e-07	0.000171778
P4HA1	-1.07343	6.56583	43.6264	2.25522e-07	0.000171778
SLC2A1	-1.36274	10.2902	43.3874	2.37241e-07	0.000171778
KAL1	-1.79616	4.97888	43.0777	2.53405e-07	0.000177748
KLHDC7A	5.17194	1.73509	42.5758	2.82137e-07	0.000191904
TGFBI	-3.32806	6.10988	42.2539	3.02376e-07	0.000199622
NAAA	1.43467	5.126	40.9856	3.9853e-07	0.000238088
THBS1	1.89579	8.08709	40.953	4.01397e-07	0.000238088
FAM3C	1.4873	7.20877	40.934	4.03071e-07	0.000238088
TGFB1I1	-1.95218	3.66465	41.1588	3.83668e-07	0.000238088
EFNA3	-1.27686	4.83382	40.1718	4.77051e-07	0.000262381
CALD1	-1.18438	6.55471	40.1656	4.77702e-07	0.000262381
SSBP3	-1.07879	4.53132	40.1509	4.79267e-07	0.000262381
NMB	-1.74033	5.46247	39.8807	5.09007e-07	0.000269413
VEGFA	-1.23277	8.84326	39.7247	5.27069e-07	0.000269413
ZYX	-1.4345	6.34587	39.6665	5.33978e-07	0.000269413
SCGB3A2	-2.468	4.36972	39.6154	5.40123e-07	0.000269413
ATG4D	0.760968	5.85613	39.1334	6.01962e-07	0.000293731
CA9	-3.93291	2.0593	38.9809	6.23077e-07	0.000297566
MXI1	-0.912463	5.82458	38.8718	6.38661e-07	0.000298654
RHOU	2.3771	6.03009	38.3926	7.12191e-07	0.000326242
CX3CL1	1.92638	9.51323	37.8307	8.10068e-07	0.000363656
ATP1B1	1.77893	9.96586	37.3819	8.98541e-07	0.000395464
AQP5	2.29345	4.93293	37.2709	9.21959e-07	0.000397967
NALCN	3.22128	2.79227	37.0436	9.7201e-07	0.000411656
SAPCD2	1.24071	5.86888	36.5006	1.10365e-06	0.000458749
TMPRSS2	1.35424	7.16446	35.9638	1.2526e-06	0.000511199
SCIN	2.35486	4.49644	35.4203	1.4255e-06	0.00057137
SLC4A8	8.46614	0.627464	37.0323	1.4754e-06	0.000580995
MT1X	-2.06959	5.97802	35.1717	1.5129e-06	0.00058549
ZNF385C	1.55581	4.8227	34.8942	1.61724e-06	0.000606713
CEBPG	-0.902901	7.06171	34.8825	1.62179e-06	0.000606713
ELF5	1.32264	7.12705	34.6394	1.71983e-06	0.000632839
TPRN	1.59704	4.3542	34.1713	1.92681e-06	0.000694068
KRT4	-4.79582	4.25626	34.1263	1.94807e-06	0.000694068
ATP2A3	2.27209	6.80947	34.0187	1.99988e-06	0.000701395
NBEAL2	1.73646	6.87854	33.5024	2.26993e-06	0.000783859
KCTD12	-2.02629	2.81411	33.1651	2.46715e-06	0.000839054
SCNN1A	2.40291	7.39008	32.8956	2.63784e-06	0.000871352
GDPD5	2.74666	6.12572	32.8927	2.63975e-06	0.000871352
KRT5	-2.23387	10.8198	32.8213	2.68705e-06	0.000872411
COL6A2	-1.32744	8.4325	32.7714	2.7207e-06	0.000872411
CLDN23	1.31615	4.57688	32.6399	2.81148e-06	0.000876478
FHL2	-1.55194	5.79145	32.6532	2.80212e-06	0.000876478
CISH	2.20638	4.73124	32.5197	2.89725e-06	0.000881201
MALL	-1.26435	6.06194	32.5089	2.90515e-06	0.000881201
SGK1	-1.54729	6.56369	32.2695	3.08496e-06	0.000923268
CYGB	1.79107	4.80164	31.9983	3.30312e-06	0.000947981
FAM46B	-1.76425	4.04091	32.0128	3.29101e-06	0.000947981
LAMC2	-1.43359	7.8528	31.9868	3.31272e-06	0.000947981
PDK1	-1.0114	5.53553	31.9585	3.33647e-06	0.000947981
ABCA2	1.702	6.52657	31.7282	3.5368e-06	0.000992339
SORBS2	1.15889	8.10923	31.1828	4.06418e-06	0.00110326
NOXA1	1.67605	3.43469	31.1575	4.09061e-06	0.00110326
TPM2	-1.49677	6.44235	31.1356	4.11359e-06	0.00110326
PSD3	-1.81362	4.85356	31.1212	4.12875e-06	0.00110326
TMEM64	1.11686	5.05142	30.9217	4.3457e-06	0.00113492
SERTAD4	1.55437	6.10821	30.9194	4.34836e-06	0.00113492
ZBTB47	1.76203	5.63948	30.8444	4.4331e-06	0.00114374
FLNB	-0.768431	9.23642	30.6705	4.6364e-06	0.0011826
GYLTL1B	1.87943	3.87346	30.3802	4.99831e-06	0.00124658
CYP1B1	-1.45436	5.32052	30.3831	4.9945e-06	0.00124658
PCBD2	0.740425	4.86427	30.2989	5.10489e-06	0.0012477
NUDT4	1.23926	6.11669	30.2921	5.11397e-06	0.0012477
NOX5	-8.36885	-0.08528	31.4468	5.34716e-06	0.0012846
WIPF1	-2.24741	2.44951	30.0975	5.37968e-06	0.0012846
ACTA2	-2.06113	3.41767	29.9964	5.52361e-06	0.00130508
KIT	1.93203	6.90151	29.859	5.72568e-06	0.0013138
ARHGEF26	1.49855	4.4936	29.859	5.72581e-06	0.0013138
ITGBL1	3.326	3.95457	29.8521	5.7361e-06	0.0013138
SORL1	1.97489	5.69413	29.5037	6.28593e-06	0.00139861
ROGDI	1.34131	4.45769	29.4992	6.29333e-06	0.00139861
ZFP36L1	-1.09852	7.6312	29.5615	6.19095e-06	0.00139861
SLC25A4	1.35527	5.42027	29.1126	6.97071e-06	0.00151907
MFSD2A	-3.84734	1.36784	29.1274	6.94345e-06	0.00151907
MYADM	-0.921443	6.05357	28.9785	7.22368e-06	0.00155907
SYT8	1.24757	7.22476	28.8582	7.45866e-06	0.0015849
POSTN	6.24337	2.42369	28.8452	7.48462e-06	0.0015849
CLMN	1.12289	6.56748	28.4665	8.28242e-06	0.00169616
NQO1	1.0583	6.97373	28.4531	8.31228e-06	0.00169616
GLIPR1	-1.31281	4.10123	28.5091	8.1883e-06	0.00169616
CCND1	-0.889286	10.5481	28.4664	8.28275e-06	0.00169616
GLRB	2.19418	3.33756	28.22	8.85024e-06	0.00178966
DCLK2	2.02807	3.5381	28.18	8.94623e-06	0.00179292
ENTPD2	1.37848	4.14577	28.0262	9.3258e-06	0.00184078
SUSD4	1.12458	5.66497	28.017	9.34904e-06	0.00184078
PITPNM3	-1.44091	4.59107	27.6695	1.02739e-05	0.00199444
CAV1	-1.09781	4.468	27.64	1.03566e-05	0.00199444
GJB2	-2.44019	5.3606	27.6103	1.04407e-05	0.00199444
MMP3	-3.88124	1.91805	27.5948	1.04849e-05	0.00199444
ZG16B	2.14835	5.36994	27.5236	1.06906e-05	0.00200294
XYLT1	2.38224	7.05693	27.4873	1.07973e-05	0.00200294
ANXA8L2	-1.6347	6.08553	27.5035	1.07496e-05	0.00200294
SCUBE1	9.02236	1.00573	28.5688	1.09199e-05	0.00200337
ADCYAP1	1.53395	5.00802	27.4265	1.09781e-05	0.00200337
DHCR24	-1.69028	7.25838	27.3727	1.11409e-05	0.00201669
RAMP1	2.22118	2.49998	27.3133	1.13235e-05	0.00202707
SHISA2	2.86441	3.21919	27.2667	1.14692e-05	0.00202707
EDN2	-1.64721	5.22575	27.2673	1.14673e-05	0.00202707
IDH3A	0.969871	7.13796	27.2066	1.166e-05	0.00204468
HILPDA	-1.70328	6.49823	27.1383	1.1881e-05	0.00206729
EGLN3	-2.13569	5.62897	26.6416	1.36278e-05	0.002353
NFIB	1.42893	7.07738	26.3282	1.48698e-05	0.00253036
ACADSB	1.15612	6.01868	26.3256	1.48805e-05	0.00253036
ARG2	-1.33023	3.78491	26.1503	1.56278e-05	0.00263746
RAB4A	1.39224	5.79335	26.0388	1.6124e-05	0.0027009
NBEA	2.53167	3.20747	25.9284	1.66317e-05	0.0027653
TTYH3	-1.18463	6.08243	25.8736	1.68902e-05	0.00278764
SIRPA	1.19958	7.59915	25.8027	1.72305e-05	0.00282303
ITGB4	1.39017	8.5442	25.654	1.79694e-05	0.00292276
TINAGL1	1.09068	5.93659	25.4005	1.93075e-05	0.00309438
PRR15L	2.20668	4.04097	25.384	1.93977e-05	0.00309438
EFHD1	1.33322	6.58571	25.3767	1.94381e-05	0.00309438
PHLPP1	1.88233	5.1543	25.2527	2.01361e-05	0.00318292
CRISPLD1	1.60776	7.5795	24.8913	2.23266e-05	0.00343434
NDRG4	1.5799	6.20626	24.8898	2.23364e-05	0.00343434
FBP1	5.04349	0.904709	24.8846	2.23696e-05	0.00343434
BSPRY	1.4279	4.85649	24.8657	2.24917e-05	0.00343434
FOSL2	-0.923508	7.15376	24.8836	2.23764e-05	0.00343434
S100B	2.45609	5.83101	24.8109	2.28483e-05	0.00346522
TRIOBP	0.923038	5.18761	24.713	2.35004e-05	0.0035402
SCGB3A1	2.9532	3.84086	24.5953	2.43108e-05	0.00363786
HIP1R	1.1006	5.19542	24.4983	2.50012e-05	0.00371641
FAHD2B	1.06441	4.94631	24.4456	2.53848e-05	0.0037486
ST6GALNAC2	1.22471	4.75464	24.3695	2.59505e-05	0.0037839
ATP6V1B1	1.25264	8.41831	24.3681	2.5961e-05	0.0037839
LOC158376	1.80779	3.27534	24.1935	2.73097e-05	0.00393636
OTX1	1.4907	3.82573	24.176	2.74492e-05	0.00393636
NDUFA4L2	-2.11723	5.42484	24.1655	2.75331e-05	0.00393636
GPC4	1.05487	4.81276	24.0299	2.8642e-05	0.00406897
PVRL1	-1.25542	4.47106	23.9722	2.91287e-05	0.00411209
RASL12	3.31047	3.26501	23.924	2.95415e-05	0.00411856
OLFM2	-1.3375	4.71763	23.94	2.94039e-05	0.00411856
HSPB7	2.66379	2.68499	23.8189	3.04636e-05	0.0042209
LOXL2	-1.77928	5.68477	23.7905	3.07181e-05	0.00423005
C1R	-1.43339	6.97886	23.6504	3.2007e-05	0.00437723
PTGS2	-1.80076	5.85699	23.6324	3.21769e-05	0.00437723
STOM	-0.819797	7.87211	23.5677	3.2795e-05	0.00443443
FGF13	1.55143	4.22538	23.5165	3.32928e-05	0.0044748
CRHR1	-8.50555	0.292962	24.2329	3.45515e-05	0.00461633
ENPP2	-3.47468	3.08903	23.3532	3.49367e-05	0.00463603
ETS1	-1.01304	7.6091	23.3362	3.51121e-05	0.00463603
CPAMD8	1.29941	5.7744	23.165	3.69379e-05	0.00483458
QPCT	1.91622	4.53429	23.1551	3.70466e-05	0.00483458
ANXA8	-1.8488	5.14179	23.1103	3.75434e-05	0.0048711
ELOVL7	1.02167	5.20756	23.0776	3.79091e-05	0.00489027
ALDH1L1	2.47597	4.95092	22.9834	3.89868e-05	0.00496406
PELI1	-0.882591	6.41138	22.9981	3.88167e-05	0.00496406
PLTP	-2.11644	2.40176	22.9698	3.91446e-05	0.00496406
S100A14	-1.29295	6.89135	22.9337	3.95678e-05	0.00498954
PID1	-2.91656	2.99525	22.8503	4.05641e-05	0.0050866
NFATC1	-1.08246	4.33061	22.8166	4.09748e-05	0.00510956
AUTS2	1.36781	6.98152	22.7911	4.12879e-05	0.00512016
PGF	-2.79938	2.84262	22.7396	4.19284e-05	0.00517102
PPARGC1A	1.83338	7.02755	22.6777	4.27132e-05	0.0052199
Metazoa_SRP	-5.27639	4.87238	22.6717	4.27899e-05	0.0052199
CDH3	-1.13221	7.90685	22.5601	4.42468e-05	0.00535323
VIM	-1.41145	6.84815	22.5516	4.43598e-05	0.00535323
PRSS22	1.2423	5.45675	22.4825	4.52905e-05	0.00543631
TRPV4	1.07701	6.1908	22.4449	4.58054e-05	0.00546887
VAX2	1.27421	4.00739	22.4225	4.61155e-05	0.00547676
COX7A1	1.54727	6.51057	22.3833	4.66628e-05	0.00549586
RAB11FIP3	1.27456	5.21982	22.376	4.6766e-05	0.00549586
RHOV	-0.926848	6.41747	22.3473	4.71722e-05	0.00551473
GABRP	-2.83838	8.23794	22.3271	4.74606e-05	0.00551969
THEMIS2	-1.41857	4.42165	22.143	5.01767e-05	0.00580549
TNFRSF11B	-2.04373	3.29462	22.1103	5.06759e-05	0.00581294
WDR86	-1.71889	4.24036	22.1049	5.0759e-05	0.00581294
DUSP2	-1.7441	4.47757	22.003	5.23537e-05	0.00596513
SEMA3D	2.34112	4.71003	21.9571	5.30881e-05	0.00601826
SHKBP1	-0.978292	3.83039	21.9044	5.39467e-05	0.00606308
P2RY2	-1.89461	3.85998	21.8997	5.40237e-05	0.00606308
MRAS	1.00971	6.45407	21.6753	5.78507e-05	0.00631295
SHROOM3	0.801355	7.17746	21.6704	5.79377e-05	0.00631295
SLC7A5	-0.999956	6.59164	21.7211	5.70469e-05	0.00631295
LDHA	-1.07509	8.91352	21.7203	5.706e-05	0.00631295
BMP2	-1.81617	2.42685	21.6942	5.75178e-05	0.00631295
MKL1	-0.803808	5.71958	21.6865	5.7654e-05	0.00631295
FAM110C	1.63721	3.53201	21.5861	5.94514e-05	0.00644035
NEB	4.44312	2.29422	21.5736	5.96807e-05	0.00644035
IFITM2	-1.348	6.06769	21.5113	6.08311e-05	0.00653309
PTX3	-1.13136	4.59752	21.3383	6.41536e-05	0.0068571
C3orf58	1.82505	6.45218	21.2779	6.53582e-05	0.00695275
GRIN2C	2.81547	5.26575	21.2368	6.6191e-05	0.00700813
LOX	-0.934045	5.5105	21.206	6.68233e-05	0.00701455
S100A2	-1.5332	5.4264	21.2034	6.68767e-05	0.00701455
GPR12	1.34144	4.48166	21.1652	6.76723e-05	0.00706498
PDLIM1	-1.469	3.77571	21.0663	6.97731e-05	0.00725059
BCL2	1.66138	4.18081	21.0439	7.02603e-05	0.00726757
PDK3	1.19463	6.76697	20.9726	7.18301e-05	0.00739586
TMEM8A	0.756719	6.48967	20.9276	7.2841e-05	0.00745844
RAB20	0.822781	4.9063	20.916	7.31024e-05	0.00745844
LOC100132215	2.56267	2.59632	20.8317	7.50456e-05	0.00762205
CTSL1	1.12284	6.95348	20.7729	7.6431e-05	0.00769314
LYPD3	-1.67691	5.70709	20.783	7.61913e-05	0.00769314
IFITM10	0.717924	6.70657	20.7244	7.75953e-05	0.00776931
RXRA	-0.796366	6.65884	20.7127	7.788e-05	0.00776931
FBXL16	1.0798	4.36869	20.6968	7.82675e-05	0.00777342
ACSL1	0.828377	7.65707	20.6368	7.97481e-05	0.00788557
TCF19	-1.03854	4.66491	20.5917	8.08796e-05	0.00796238
ANGPTL4	-0.961305	7.68972	20.5295	8.24689e-05	0.00808339
DNAJA4	0.912917	7.57014	20.5149	8.28485e-05	0.00808529
NANOS1	1.18843	5.11354	20.4887	8.35304e-05	0.00809628
CXCL12	-1.50706	3.2431	20.4829	8.36824e-05	0.00809628
ACAD8	1.05612	3.87982	20.4389	8.48463e-05	0.00817365
PNPLA2	0.811845	5.87879	20.4025	8.58211e-05	0.00818718
CEP70	0.824913	4.55565	20.4018	8.58392e-05	0.00818718
CBR3	1.72767	2.59748	20.3929	8.6081e-05	0.00818718
MINOS1	0.841351	6.07255	20.364	8.68658e-05	0.00822696
TNFRSF21	1.15499	4.68566	20.2714	8.9433e-05	0.00843451
TAGLN	-2.67249	3.38645	20.247	9.01242e-05	0.00846413
CCDC151	2.7911	3.42464	20.21	9.11809e-05	0.00849231
hCG_1995134	-1.48751	4.31499	20.2225	9.0823e-05	0.00849231
MSN	-1.30744	8.07373	20.1968	9.15601e-05	0.00849239
CCDC80	-1.62008	6.52679	20.171	9.23098e-05	0.00852669
TUBB4A	1.74009	3.03834	20.1426	9.31396e-05	0.00856808
C1orf106	-0.940943	4.86129	20.0989	9.44345e-05	0.00864239
SELE	-1.97678	5.58667	20.0895	9.47175e-05	0.00864239
WTIP	-1.21857	3.36318	20.0467	9.60086e-05	0.00872474
LY75	0.948411	6.0725	20.0136	9.70197e-05	0.0087458
TMEM43	-0.636898	7.22295	20.0227	9.67408e-05	0.0087458
DECR1	0.827987	6.59811	19.9314	9.95792e-05	0.00894062
GABARAPL1	1.12009	7.22966	19.8817	0.000101162	0.00898462
ARNTL	1.02904	4.81898	19.8784	0.00010127	0.00898462
SEMA6A	-1.98187	4.69238	19.8953	0.000100729	0.00898462
SERTAD4-AS1	2.76238	2.2768	19.8547	0.000102034	0.00901678
ABHD3	1.54954	3.63462	19.7908	0.00010413	0.00906379
RP11-161M6.2:ENSG00000260807	1.80518	5.84081	19.7767	0.000104597	0.00906379
KCNK5	0.945977	7.72149	19.766	0.000104954	0.00906379
NAMPT	-1.05752	8.47986	19.7943	0.000104015	0.00906379
FBN2	-1.76385	5.53459	19.7936	0.000104038	0.00906379
CDKN2B	-0.648158	5.57181	19.765	0.000104989	0.00906379
GLDC	1.94117	3.0848	19.751	0.000105457	0.00906932
FAM63A	1.14411	4.54453	19.7265	0.000106282	0.00907369
SH3KBP1	-0.826285	5.98438	19.7255	0.000106317	0.00907369
A2M	-3.75183	2.80712	19.6704	0.000108203	0.00919975
EMP2	-1.02684	7.4663	19.6564	0.000108686	0.00920591
MPC1	0.766883	5.65254	19.6063	0.00011044	0.0093193
FAHD2CP	1.92469	2.91559	19.4869	0.00011474	0.00964593
WDR74	-2.12512	4.65909	19.4695	0.000115381	0.00966363
PCDH7	2.44961	4.7342	19.4517	0.000116041	0.00968276
PLAUR	-1.86827	3.79505	19.4287	0.000116901	0.0097184
BCAR1	0.672159	6.58532	19.4102	0.000117598	0.0097402
FAM222A	1.62304	3.68133	19.3817	0.000118678	0.00979357
TNFSF13B	1.1261	4.43311	19.3443	0.00012011	0.0098394
PKP1	-2.12036	6.26296	19.3556	0.000119675	0.0098394
S100A8	-6.37959	4.08585	19.3305	0.000120644	0.00984722
C1QL2	-7.53564	-0.471931	19.8765	0.00012251	0.00995013
PLXND1	-1.33241	5.29885	19.2757	0.000122792	0.00995013
AK023178	2.4099	9.06569	19.2622	0.000123325	0.00995738
GABRB3	-1.09365	3.77361	19.2391	0.000124246	0.00999582
GFM2	0.981869	4.29602	19.2229	0.000124894	0.0100121
ACAN	-2.81049	4.42667	19.1996	0.000125838	0.0100479
CEBPA	-1.46982	4.4083	19.1898	0.000126237	0.0100479
PNMA2	-2.19153	2.44149	19.1346	0.000128504	0.0101874
RUNX3	-1.23925	4.8309	19.1251	0.000128897	0.0101874
TRIB3	-1.62916	5.34285	19.1035	0.000129799	0.0102227
AAK1	0.979852	6.19877	19.0665	0.000131363	0.0103097
LRP2	2.273	6.02516	19.0492	0.000132098	0.0103312
C16orf89	2.66491	4.0373	18.9806	0.000135064	0.0105265
CHST15	-1.70399	5.87915	18.9017	0.000138565	0.0107621
AL833346	1.56886	3.599	18.8667	0.000140149	0.0108103
LAMA4	-1.20379	3.28209	18.8732	0.000139854	0.0108103
ANTXR2	0.765011	5.36002	18.8405	0.000141344	0.0108498
WISP1	-1.56058	2.61025	18.8319	0.00014174	0.0108498
NREP	-1.46392	3.48266	18.8239	0.000142111	0.0108498
AARD	0.938131	6.36649	18.7973	0.000143344	0.0109068
TPPP	1.61772	5.47941	18.7617	0.000145015	0.0109596
OLFML3	-1.62828	7.1603	18.7643	0.000144893	0.0109596
MCF2L	1.16546	5.01379	18.6815	0.000148852	0.0111054
SREBF1	0.995764	7.8636	18.6611	0.000149849	0.0111054
SMOC1	1.38424	4.90152	18.6607	0.000149865	0.0111054
USP53	0.927377	5.7665	18.6371	0.000151024	0.0111054
LINC00957	1.4666	2.89631	18.6203	0.000151858	0.0111054
ARL6IP5	0.866691	7.0674	18.6044	0.000152646	0.0111054
KCTD1	0.998086	6.51298	18.5953	0.000153101	0.0111054
RARG	-0.81866	6.1087	18.6715	0.00014934	0.0111054
DYSF	-2.21415	4.09448	18.6572	0.000150037	0.0111054
NOD2	-1.9215	5.92859	18.6447	0.000150653	0.0111054
RCN1	-0.667098	6.56238	18.5987	0.000152932	0.0111054
HSPB3	-4.24092	1.26655	18.5796	0.00015389	0.0111054
CNN2	-0.830113	5.94285	18.5772	0.00015401	0.0111054
LOC100133091	-2.37776	1.28989	18.5731	0.000154217	0.0111054
GADD45A	-1.40331	3.17513	18.5702	0.000154365	0.0111054
SLC25A12	0.821375	5.63909	18.5352	0.000156139	0.0111971
FAM50B	1.35645	6.02934	18.4477	0.000160679	0.0114796
XPOT	-0.944189	7.22341	18.4397	0.000161101	0.0114796
PGBD3	7.67703	0.15399	18.9399	0.000163484	0.0116125
ZDHHC20	-0.752288	6.21713	18.3694	0.000164858	0.0116732
SLC39A14	-1.94172	8.71935	18.3597	0.000165384	0.0116736
FGFR1	-0.807528	5.93777	18.3228	0.000167404	0.0117792
SLC1A4	-1.55455	4.78728	18.277	0.000169942	0.0119194
LGALSL	-0.821487	4.83505	18.2678	0.000170459	0.0119194
PLCB1	1.94061	4.60038	18.2541	0.000171228	0.011936
HOXB3	0.99116	4.688	18.165	0.000176335	0.0122303
SH3BP4	1.36008	6.62726	18.1614	0.00017654	0.0122303
DAB2	1.09522	4.19294	18.1294	0.000178417	0.0123223
PGAM2	5.80612	0.362127	18.0287	0.000184458	0.0127004
BCL2L1	0.656309	6.1751	18.0119	0.000185487	0.0127322
TMC6	0.625028	6.75511	17.958	0.000188824	0.0128603
FZD8	2.01868	5.70763	17.9516	0.000189228	0.0128603
SERPINB5	-0.915276	6.04936	17.9427	0.000189788	0.0128603
ALDH3B1	-0.887338	5.54278	17.9403	0.000189939	0.0128603
DKFZp586E1322	-1.32268	4.52459	17.9359	0.000190218	0.0128603
PCDH18	2.03547	6.65107	17.9145	0.000191573	0.0129131
SDCBP2	-2.02258	3.08504	17.8932	0.000192929	0.0129655
CHRFAM7A	3.16945	1.49082	17.8765	0.000193999	0.0129934
PROSER1	0.872552	5.70557	17.8688	0.000194502	0.0129934
NNT	1.26763	5.63087	17.8359	0.000196635	0.0130969
TGFBR3	1.89978	7.09444	17.7752	0.000200646	0.0132852
LASP1	-0.533495	6.42192	17.7788	0.000200405	0.0132852
REEP5	0.64892	6.7897	17.7614	0.000201575	0.013306
ST3GAL2	-1.22749	3.07436	17.7529	0.000202145	0.013306
PDGFC	1.48452	4.59891	17.7203	0.000204351	0.0134119
MAFB	-1.13006	4.34117	17.7019	0.00020561	0.0134551
HOXB2	0.994474	4.81937	17.6583	0.000208619	0.0136124
ARL5A	1.29432	6.07923	17.6158	0.000211604	0.0136925
RPS6KA2	1.00163	5.05172	17.6147	0.000211677	0.0136925
HR	-1.76407	6.56748	17.6148	0.000211673	0.0136925
PGPEP1	0.848938	4.84682	17.5895	0.00021347	0.013737
MTFR1L	0.852567	5.85787	17.5878	0.000213588	0.013737
ALDH1A3	1.04569	6.78852	17.5771	0.000214356	0.0137469
PLCL1	1.7395	3.32311	17.5625	0.000215402	0.0137747
PPP1R3B	-0.679054	5.24784	17.469	0.000222255	0.0141726
RIN2	0.685027	6.67399	17.4328	0.00022497	0.014305
TLE4	1.13433	3.99617	17.4008	0.000227399	0.0143946
PANK1	1.51166	3.79666	17.3887	0.000228328	0.0143946
RGL1	-1.23053	3.65686	17.387	0.000228457	0.0143946
S100A9	-3.85447	4.92699	17.3737	0.000229482	0.0143946
NOTUM	-0.882549	5.91228	17.3723	0.000229585	0.0143946
SSBP2	1.00438	4.17604	17.3259	0.000233193	0.0145492
TSPAN18	-1.91311	1.79515	17.324	0.000233347	0.0145492
SRPK3	2.25429	3.4236	17.3089	0.000234536	0.0145828
AGPAT5	-0.965618	4.2377	17.2805	0.000236783	0.0146819
RP11-222K16.1:ENSG00000271943	7.09294	-0.584489	17.7246	0.000240018	0.0148386
HADHB	1.05689	6.78378	17.2327	0.000240633	0.0148386
FAM189A2	1.4102	3.17852	17.187	0.000244367	0.0150011
IDH2	0.924244	8.9986	17.1841	0.000244604	0.0150011
PLEKHJ1	0.812011	4.37722	17.1401	0.000248267	0.0151523
NDRG2	1.36027	6.09505	17.1177	0.000250156	0.0151523
TMEM130	1.29764	4.00278	17.1106	0.000250752	0.0151523
SDR39U1	0.848435	4.55178	17.1063	0.00025112	0.0151523
B4GALT2	-0.854634	5.33775	17.1089	0.000250902	0.0151523
GAN	-1.41498	3.4393	17.108	0.000250977	0.0151523
DDAH1	0.909036	4.3482	17.0864	0.000252816	0.0152129
RASA3	-1.22967	5.50913	17.0786	0.000253481	0.0152129
STC2	-1.08416	5.1239	17.0136	0.000259122	0.01551
ACACB	1.3934	4.49338	16.9961	0.000260662	0.0155461
TNS1	1.09281	7.6601	16.9911	0.000261111	0.0155461
CAPN2	0.759179	8.6641	16.9682	0.000263143	0.0155844
GPRC5C	-0.99452	4.38657	16.9694	0.000263039	0.0155844
PIK3C2G	2.06013	4.38011	16.9167	0.000267779	0.0157758
KIRREL	-1.53065	3.67909	16.9202	0.000267465	0.0157758
CERCAM	-1.38754	3.8201	16.9008	0.000269234	0.0158199
KRT23	1.73566	7.4144	16.8882	0.000270388	0.0158463
ALDH9A1	0.685533	6.89325	16.8691	0.000272151	0.0159081
RILP	1.93721	3.21474	16.8474	0.000274166	0.0159843
ACADM	0.755964	6.04776	16.8236	0.000276389	0.0160306
ACTR3	-0.692389	7.28102	16.8249	0.000276271	0.0160306
TXNRD2	0.954451	3.82631	16.7743	0.000281068	0.0162181
CYLD	-0.886416	6.14159	16.7763	0.000280879	0.0162181
FAM69B	0.927529	5.33182	16.7515	0.000283261	0.0163028
ERMP1	1.0313	6.94408	16.726	0.000285735	0.0163727
AKAP1	0.953967	7.73895	16.7239	0.000285947	0.0163727
ZNF667-AS1	8.89789	1.53608	17.1743	0.000286664	0.0163727
CMAHP	2.43695	2.77481	16.7019	0.000288095	0.0164126
FNDC5	2.85014	1.94297	16.688	0.000289467	0.0164491
CLDN1	-1.56479	3.00302	16.672	0.000291055	0.0164975
KIAA0513	-1.01547	5.24179	16.6462	0.000293632	0.0166017
SLC29A1	1.23975	8.37436	16.5413	0.00030436	0.0171434
CNTN6	2.17673	2.45741	16.5377	0.000304741	0.0171434
FAM126A	0.721296	5.34315	16.5139	0.000307229	0.0172402
GBA2	1.05635	6.35875	16.5051	0.000308163	0.0172433
ISG20	-1.39669	4.58105	16.4989	0.000308822	0.0172433
NWD1	1.72297	4.14069	16.4914	0.000309614	0.0172447
LMF1	1.11661	5.56805	16.4614	0.000312812	0.0173367
VCL	-0.603375	7.4105	16.4644	0.000312496	0.0173367
ZNF395	-0.511316	6.50642	16.4436	0.000314733	0.0174002
AGPAT2	1.09669	7.30004	16.4202	0.000317272	0.017456
RAB36	1.65064	2.79249	16.42	0.000317297	0.017456
MGST3	0.89128	7.33761	16.3695	0.000322854	0.0177183
LIMD1	0.792017	5.61996	16.327	0.000327606	0.0179352
PROCR	1.41252	2.93094	16.3109	0.000329432	0.0179913
RRAD	1.87711	7.63384	16.3036	0.000330265	0.017993
PHF17	0.733143	5.54002	16.273	0.000333768	0.0181397
AK023809	-5.1276	0.194936	16.2607	0.00033518	0.0181397
SERPINB7	-2.29394	5.65635	16.259	0.000335382	0.0181397
LMO7	0.884517	5.71318	16.2267	0.000339143	0.0182991
ALDH1A1	-7.06897	-0.49427	16.6447	0.000340893	0.0183493
IER5	-1.28554	5.11401	16.1988	0.000342417	0.0183873
PNRC1	-0.788315	7.65994	16.1576	0.000347332	0.0186067
DSG3	-1.23529	9.78813	16.1123	0.000352819	0.0188488
GUCY1A2	-7.0394	-0.899767	17.8263	0.00035353	0.0188488
RNA5-8S5	-3.40694	14.0672	16.0721	0.000357767	0.0190214
ALDH3B2	-1.13962	6.5811	16.0665	0.000358463	0.0190214
MYO1E	-0.760724	5.71828	16.0331	0.000362635	0.0191974
WIF1	3.01983	5.92761	16.0021	0.00036655	0.019359
POMT1	0.713827	5.11037	15.9811	0.000369232	0.0194549
SYNGR3	1.44635	2.95467	15.9735	0.00037022	0.0194612
MEF2A	0.883269	7.7951	15.9665	0.000371116	0.0194628
ENPP1	3.47295	3.38962	15.893	0.000380723	0.01992
ALCAM	0.822335	6.49142	15.879	0.000382578	0.0199706
KRT14	-3.05426	2.48742	15.8701	0.000383774	0.0199865
PRRC1	-0.47041	6.63419	15.8607	0.000385023	0.0200051
REPIN1	0.603146	6.22425	15.8422	0.000387513	0.020088
BMPR1B	1.03335	5.51233	15.8245	0.00038991	0.0201657
VIPR1	1.41011	5.08903	15.8042	0.000392679	0.0202623
SRF	-0.563156	5.10142	15.7957	0.000393847	0.0202759
KIAA1244	1.03492	5.48829	15.7795	0.000396085	0.020298
ATP2C2	-1.07214	4.4966	15.7819	0.000395755	0.020298
MMP2	-2.16556	4.21332	15.7597	0.000398829	0.0203873
NOTCH3	-0.869256	8.32722	15.7539	0.000399643	0.0203873
BYSL	-1.00766	3.73775	15.7386	0.000401774	0.0204495
RASSF6	1.86501	2.78177	15.7253	0.000403651	0.0204847
PEBP1	0.645006	8.00655	15.7171	0.000404802	0.0204847
SYNJ2BP	0.658386	5.68013	15.7143	0.000405205	0.0204847
PRKD1	2.10258	2.01403	15.7072	0.000406212	0.0204895
MARCH3	2.2138	4.5356	15.6697	0.000411567	0.0207131
ARHGEF6	1.13437	5.05596	15.6518	0.000414159	0.0207969
COBL	0.803571	5.90971	15.6379	0.000416186	0.020852
ZNF704	0.858747	5.66418	15.6152	0.000419506	0.0209673
PPP1R3G	-6.45457	-0.933768	16.0134	0.000420354	0.0209673
ICAM1	-0.976187	7.57134	15.591	0.000423069	0.0210559
AK4	-1.01702	3.62281	15.5665	0.000426727	0.0211909
SLC25A5	0.928943	8.59005	15.5559	0.000428321	0.0212034
PANX1	-1.75059	2.92934	15.5522	0.000428868	0.0212034
SPTBN1	0.838971	8.28728	15.5315	0.000432003	0.0213115
UNC5B	-1.48282	3.90359	15.4999	0.000436829	0.0215024
ITM2B	0.789485	8.41779	15.4898	0.000438373	0.0215311
BCKDHB	1.0699	4.66008	15.4722	0.00044109	0.0215329
PTPRJ	1.05874	4.53417	15.471	0.000441287	0.0215329
TMEM45A	-0.977041	4.84121	15.4786	0.000440101	0.0215329
LPCAT1	-0.729983	6.13838	15.4641	0.000442361	0.0215385
FRY	2.01891	3.03534	15.4558	0.000443645	0.0215542
ST3GAL1	-0.658381	6.06365	15.4469	0.000445032	0.0215749
BCL11B	-1.93094	2.77144	15.434	0.000447061	0.0216266
LTBP1	1.63502	4.62322	15.4266	0.000448227	0.0216364
PLB1	1.96641	1.73483	15.3848	0.000454875	0.0218477
MOXD1	1.79132	3.23814	15.3847	0.000454895	0.0218477
MMP24-AS1	1.19287	5.76972	15.3659	0.000457914	0.0218477
USP13	0.89048	5.59344	15.351	0.000460325	0.0218477
OCLM	-7.345	-0.50086	15.768	0.000456448	0.0218477
ZFAS1	-1.11833	6.00501	15.3677	0.000457621	0.0218477
DNMBP	-1.39517	2.95942	15.3593	0.000458987	0.0218477
HSPG2	-1.06194	6.32924	15.3506	0.000460392	0.0218477
ENTPD8	2.2803	2.1894	15.3097	0.000467081	0.0221183
THEM4	0.901341	4.73909	15.2977	0.000469068	0.0221657
CR749695	3.72395	4.12334	15.2864	0.000470952	0.022208
SLC20A2	-0.622931	5.95154	15.262	0.000475024	0.0223348
ARRB1	-0.953246	4.97713	15.2584	0.000475632	0.0223348
GOT1	0.882868	6.50394	15.2044	0.000484801	0.0225764
APOBEC3G	-2.60405	2.58441	15.2212	0.000481926	0.0225764
RAP2B	-0.829447	5.29122	15.212	0.000483497	0.0225764
LOC646278	-3.66665	0.178873	15.2071	0.000484339	0.0225764
NHSL2	7.25687	-0.903849	15.5673	0.000488458	0.0226575
RND3	-0.858204	7.65541	15.1826	0.00048856	0.0226575
GBP2	-2.86435	3.76888	15.175	0.000489875	0.0226716
EPHX2	0.975783	5.0569	15.1589	0.000492669	0.022754
PCDH9	1.00919	4.63394	15.1484	0.000494514	0.0227923
KRT79	-8.19188	-0.471905	15.5031	0.000499201	0.0229612
PPP1R12B	1.11947	4.35808	15.0867	0.000505454	0.0231539
GATA6	-1.50826	2.14873	15.0874	0.000505331	0.0231539
FSCN1	-1.10845	5.4207	15.0692	0.000508604	0.0232508
SYNGR1	0.894144	5.37721	15.0472	0.000512603	0.023386
PGP	0.692928	4.07326	15.0258	0.000516509	0.0235163
ARHGDIB	0.715609	5.84704	14.9818	0.00052465	0.0238097
AX746885	-1.32637	6.38814	14.9796	0.000525074	0.0238097
CLDN3	0.884111	6.34203	14.9666	0.000527508	0.0238719
GDF1	-7.4254	-0.765803	15.3251	0.000530323	0.023951
RALGPS1	0.890904	5.02459	14.9196	0.000536416	0.0240808
HSPA6	-3.98924	1.71029	14.9258	0.00053523	0.0240808
SLC16A1	-1.4675	5.28726	14.9226	0.000535843	0.0240808
ZNF462	0.9624	5.78799	14.8975	0.000540664	0.0241952
CCPG1	0.660066	7.25715	14.8692	0.000546136	0.0241952
SLC9A3	2.3041	9.05322	14.8689	0.000546204	0.0241952
PLEKHA7	0.9274	5.47074	14.8454	0.000550797	0.0241952
RSU1	-0.781056	5.41897	14.8803	0.000543991	0.0241952
CILP2	-1.61019	2.78053	14.8785	0.000544324	0.0241952
RASGEF1B	-1.14565	4.71752	14.8739	0.000545232	0.0241952
CDO1	-4.12475	0.473124	14.8665	0.000546671	0.0241952
SERPINB2	-2.60238	1.9214	14.8616	0.000547622	0.0241952
MGC39584	-1.28659	6.96717	14.8494	0.000550017	0.0241952
RFWD3	-0.583959	6.02037	14.8453	0.000550822	0.0241952
UNQ514	7.59038	-0.401847	15.2043	0.000552641	0.0242277
KDELR3	-1.5418	4.16353	14.8288	0.000554087	0.0242437
SLC28A1	-2.39439	2.70035	14.8183	0.000556158	0.024287
TNFRSF10D	-1.37992	3.00766	14.8042	0.000558972	0.0243625
DENND4C	0.728685	5.25946	14.793	0.000561223	0.024373
OLFM4	-2.8258	3.09013	14.7922	0.000561385	0.024373
ZIC2	1.84991	4.68651	14.7791	0.000564005	0.0244395
B4GALT1	-0.564957	6.58459	14.7734	0.000565158	0.0244423
CDH2	1.59767	3.17111	14.7593	0.000568016	0.0244716
TANK	-0.602027	5.57652	14.7616	0.000567557	0.0244716
ESRRA	0.75381	5.41476	14.7392	0.000572115	0.0245876
PRSS33	2.31376	3.40265	14.7215	0.00057577	0.0245876
CTSZ	0.825706	5.39659	14.7129	0.000577533	0.0245876
IGFBP5	1.35043	8.17665	14.7097	0.000578212	0.0245876
CHCHD10	1.15049	5.43285	14.6978	0.000580676	0.0245876
DBI	0.790874	8.53284	14.6953	0.000581185	0.0245876
PYGB	1.11742	9.2478	14.6931	0.000581663	0.0245876
GBP1	-1.32528	6.81439	14.7113	0.000577876	0.0245876
RRAS	-0.903392	4.21824	14.704	0.000579378	0.0245876
SORBS3	-0.607559	6.03286	14.6965	0.000580935	0.0245876
STEAP3	-1.01648	7.53195	14.6875	0.000582824	0.0245903
PPFIBP2	0.78788	4.62244	14.6728	0.0005859	0.0246438
AFF3	1.40252	4.40652	14.6643	0.00058769	0.0246438
RP11-222K16.2:ENSG00000272282	8.14074	-0.391432	15.0057	0.000591555	0.0246438
ATP6V0E2	0.935095	5.68628	14.645	0.000591777	0.0246438
PARVB	-1.18883	3.57148	14.6616	0.000588266	0.0246438
FBLN7	-3.95032	1.22948	15.0207	0.000588506	0.0246438
TNFAIP3	-1.09819	5.33789	14.6538	0.000589914	0.0246438
PAQR4	0.903019	6.02568	14.63	0.000594963	0.0247306
CSF3R	-2.98303	1.59976	14.5957	0.000602351	0.0249763
SSPN	-1.37076	4.18951	14.5882	0.000603981	0.0249763
ZNF787	-0.688751	4.39874	14.5871	0.000604211	0.0249763
ABLIM1	1.36413	6.9974	14.568	0.000608382	0.0250879
ARL4A	0.909781	4.05619	14.5645	0.000609146	0.0250879
LLGL2	0.576412	6.09395	14.5547	0.000611305	0.0251307
SEZ6L2	-1.12763	4.92772	14.5416	0.000614179	0.0252027
PARP6	-0.539051	7.30487	14.5227	0.000618381	0.0253288
SERTAD2	-0.477512	7.26387	14.4758	0.00062891	0.0257131
ENDOG	0.785304	4.21832	14.4643	0.000631526	0.0257296
TTC30A	0.781317	4.62506	14.464	0.000631606	0.0257296
TP53INP1	0.805528	4.90179	14.4518	0.000634392	0.0257915
ARHGEF26-AS1	1.26857	3.61505	14.4473	0.000635423	0.0257915
TRIM50	3.37354	0.6881	14.4367	0.00063784	0.0258429
FAM3B	1.63551	2.36509	14.4261	0.000640287	0.0258953
NKX3-1	-1.35019	4.21031	14.418	0.00064216	0.0259243
ENO2	-0.553504	6.34175	14.3929	0.000648016	0.0261137
H19:ENSG00000130600	-4.29164	5.66371	14.3781	0.000651483	0.0262064
ZMYM6NB	-1.58374	3.08529	14.365	0.000654572	0.0262836
PCDHB16	1.2735	3.90529	14.3375	0.000661124	0.0264829
CCDC64B	0.797069	5.31482	14.3343	0.000661896	0.0264829
HIBADH	0.927252	6.8663	14.3196	0.000665435	0.0265771
MATN2	-1.78114	4.45834	14.2887	0.000672922	0.0268284
HSPA4L	0.720205	4.99344	14.2626	0.000679309	0.0269853
ROPN1L	6.8631	-1.53308	14.6003	0.000680464	0.0269853
CTSC	-0.828555	6.17484	14.2666	0.000678322	0.0269853
SLPI	-1.21586	7.57037	14.2513	0.000682098	0.0270024
ATP1A1	0.983251	10.0231	14.2383	0.000685306	0.0270817
ZDHHC21	0.85954	4.23994	14.1843	0.000698884	0.0275697
PRPS2	1.95297	8.1586	14.1758	0.000701048	0.0276065
ZFHX3	1.89915	2.61827	14.171	0.00070228	0.0276066
CACNB4	3.31579	2.55624	14.1453	0.000708861	0.0277197
TPM1	-0.938726	7.74936	14.1536	0.000706722	0.0277197
SPINK5	-7.98555	-0.792781	14.4852	0.00070827	0.0277197
ARSI	-7.40562	-0.325269	14.4647	0.000713344	0.0278465
TMEM87A	-0.491502	7.05937	14.1171	0.000716167	0.0279081
RAB17	0.868703	4.63154	14.1016	0.000720216	0.0280173
CHKA	0.912041	8.21542	14.0947	0.00072204	0.0280396
FGF1	1.07889	5.25048	14.0884	0.000723681	0.0280548
PATL1	-0.582493	6.07397	14.0809	0.000725665	0.0280832
AARS	-0.556132	8.02136	14.0555	0.000732402	0.0282397
SH2B2	-7.35244	-0.456023	14.3878	0.000732749	0.0282397
SAT1	-0.725949	9.39226	14.0515	0.000733482	0.0282397
ZNF844	0.952073	4.88558	14.0414	0.0007362	0.0282958
TJP3	1.06682	4.27465	14.0222	0.00074136	0.0284454
CEBPB	-0.845667	7.28131	14.0032	0.000746507	0.028594
ECI1	1.09829	6.24218	13.9959	0.000748511	0.0286219
PTPRZ1	2.41504	2.42977	13.9893	0.000750303	0.0286417
ABHD11	0.907438	4.97991	13.9793	0.000753064	0.0286982
GNPTG	0.677142	4.75762	13.9604	0.000758278	0.0288132
NUDCD1	-0.749268	4.88402	13.959	0.000758648	0.0288132
HDAC11	0.542139	5.5908	13.9483	0.000761645	0.0288749
SLC28A3	-1.97345	3.62003	13.944	0.000762844	0.0288749
RNF144B	-1.10059	5.52255	13.9357	0.00076514	0.028913
ABTB2	1.05049	4.86125	13.9292	0.000766983	0.028934
TNNI2	1.61368	4.34102	13.9136	0.000771372	0.0290507
ADAMTS9	-1.89179	1.8748	13.8886	0.000778442	0.0292679
TMEM2	-1.2151	5.32927	13.8725	0.000783057	0.0293613
LARP6	-0.742546	5.84087	13.8708	0.000783544	0.0293613
EGR3	-4.05247	1.96124	13.8645	0.000785356	0.0293802
AKAP6	1.35687	3.0092	13.8354	0.000793776	0.0295497
MRPL34	0.767514	5.52055	13.8352	0.000793837	0.0295497
STT3A	-0.55211	6.02336	13.8415	0.000791998	0.0295497
KANK1	0.95717	7.5121	13.8061	0.000802334	0.0297672
AQP3	-1.11781	5.52567	13.8089	0.000801526	0.0297672
CMTM7	0.69987	5.98389	13.7911	0.000806776	0.0298827
MERTK	1.65828	3.21904	13.7766	0.000811074	0.0299634
TMEM45B	7.07314	-0.520946	14.0962	0.000811625	0.0299634
HTR1D	-1.87618	2.39762	13.7669	0.000813965	0.0300004
TRIB1	-1.13731	6.55474	13.7591	0.000816302	0.0300372
LPCAT2	-1.02726	4.17666	13.7239	0.00082693	0.0303785
NDUFA10	0.459121	6.8397	13.717	0.000829032	0.030406
SDC4	-0.636193	9.20772	13.6947	0.00083584	0.0306056
TGFB2	1.35612	5.78273	13.6513	0.000849315	0.0310484
S100A1	1.08655	5.93189	13.6468	0.000850731	0.0310496
NRP1	-1.62361	3.61424	13.6367	0.000853883	0.031114
RAB27B	-0.835967	4.9604	13.6087	0.00086274	0.0313859
ADAMTS2	-7.34266	0.0461197	13.9141	0.000865506	0.0314355
ULBP2	-0.992746	3.41754	13.5684	0.000875669	0.0317532
PCDHA13	-8.08563	-0.918013	13.8709	0.000878843	0.031817
MMP1	-7.47565	0.365264	13.8632	0.000881254	0.0318529
LOC283070	-1.31808	2.86323	13.5366	0.000886015	0.0319735
RBL1	-0.840939	4.38723	13.5303	0.000888086	0.0319967
HID1	0.991168	3.99929	13.502	0.000897417	0.0322353
C1orf226	0.989573	3.94473	13.5015	0.00089758	0.0322353
HIBCH	0.924307	5.02184	13.4707	0.000907859	0.0325005
DPYSL2	-0.69413	7.45001	13.4735	0.000906928	0.0325005
LAMB3	-1.78469	6.96608	13.459	0.000911813	0.0325901
BMP7	-1.71676	3.27791	13.4534	0.000913708	0.0326059
SND1	-0.502458	7.58648	13.4209	0.000924773	0.0329483
C1QL4	-1.92655	2.7237	13.4135	0.000927298	0.0329859
IRS1	1.20954	4.98122	13.3992	0.000932222	0.0330563
PDZK1IP1	-1.14499	5.98724	13.4029	0.000930975	0.0330563
DNAJA1	-0.54411	6.67099	13.3946	0.00093383	0.0330611
RNF152	1.82212	4.06704	13.3877	0.000936239	0.0330942
IFNGR2	-0.668212	6.48227	13.3765	0.000940118	0.0331791
MMP15	1.04323	5.77262	13.368	0.000943089	0.0332317
C11orf71	1.14638	3.09906	13.3557	0.000947412	0.0332722
COL5A1	-1.82122	3.44768	13.3577	0.000946719	0.0332722
NBL1	-1.05559	5.24309	13.3521	0.000948685	0.0332722
LRRC8C	0.700934	5.45674	13.3281	0.000957154	0.0333928
SRGAP3	1.34837	4.07906	13.3272	0.000957482	0.0333928
TPPP3	1.83178	3.1603	13.3255	0.000958075	0.0333928
CHI3L1	-1.32176	10.0656	13.329	0.000956848	0.0333928
SPEF2	1.25425	3.32582	13.3198	0.000960126	0.0334124
TMEM129	0.781611	6.70225	13.2909	0.000970499	0.0337211
ARHGAP23	-1.0942	3.34279	13.2867	0.000972015	0.0337215
CYB5R3	0.665556	7.61654	13.2665	0.00097935	0.0339236
LURAP1L	-1.1601	3.00523	13.2536	0.000984065	0.0340344
SCP2	0.510504	6.9258	13.2438	0.000987665	0.0341064
INIP	0.769257	4.16534	13.2314	0.000992226	0.0342112
DDAH2	0.730692	4.98464	13.214	0.000998679	0.0343809
CLYBL	1.22016	4.64248	13.2016	0.00100331	0.0344092
DNASE1	1.86561	2.23375	13.199	0.00100426	0.0344092
NR2F1	4.2884	0.799209	13.1943	0.00100603	0.0344092
RASSF3	0.829513	5.00226	13.1923	0.00100679	0.0344092
TFCP2L1	1.09335	9.71278	13.1883	0.00100827	0.0344092
FBN3	1.03865	6.56188	13.1831	0.00101023	0.0344092
AKT3	-0.67249	6.17184	13.186	0.00100915	0.0344092
IL6R	-1.18774	3.48454	13.1728	0.00101414	0.03449
VAMP2	0.518619	6.0034	13.1589	0.0010194	0.0345815
FOLR1	-1.58009	4.49732	13.1576	0.00101991	0.0345815
CDR2L	0.840529	4.40636	13.1465	0.00102415	0.0346206
CCDC71L	-1.05969	5.81088	13.1471	0.00102389	0.0346206
SHANK2	0.870679	6.71143	13.1352	0.00102845	0.0347136
P4HTM	1.02199	3.7382	13.107	0.00103934	0.0348714
STIM1	-0.742896	6.39019	13.1101	0.00103813	0.0348714
LPHN2	-1.47441	3.0829	13.109	0.00103859	0.0348714
SF3A2	-0.684842	5.36177	13.1089	0.00103862	0.0348714
PLS1	0.779168	4.71601	13.0936	0.00104456	0.0349942
BTN3A2	0.556087	6.78695	13.0846	0.00104809	0.0350081
BMF	-0.706475	5.84399	13.0847	0.00104807	0.0350081
SOX13	1.15062	2.89504	13.0798	0.00104998	0.035019
RCN3	-1.07667	3.83211	13.0621	0.00105694	0.035199
COQ9	0.72426	6.84534	13.0443	0.001064	0.0353364
CRIP2	0.782303	7.01553	13.0438	0.00106422	0.0353364
AFG3L2	0.623882	6.37183	13.0347	0.00106786	0.035405
ROR2	-1.35479	3.09423	13.0275	0.00107071	0.0354472
RAPGEF1	0.677102	6.34489	13.0142	0.00107606	0.0355719
BOC	-0.893176	5.61362	12.9983	0.00108251	0.0357253
ADAM17	-0.639677	4.86483	12.9949	0.00108389	0.0357253
PP7080	2.44363	7.25661	12.9526	0.00110124	0.0361908
CLGN	-1.29885	4.24164	12.9563	0.00109968	0.0361908
UMODL1	1.67778	3.20409	12.8994	0.00112342	0.0368443
CHI3L2	-1.57529	7.22981	12.8964	0.00112472	0.0368443
COL6A1	-0.602605	9.07795	12.8932	0.00112605	0.0368443
MESP1	1.24825	2.71381	12.8855	0.0011293	0.0368972
GULP1	1.73559	1.98398	12.8541	0.00114273	0.0372815
CSRP2	-0.949552	3.71302	12.8437	0.00114721	0.0373735
TMEM39A	-0.487911	6.05364	12.8254	0.00115514	0.0375773
AGBL5	-0.698432	5.00781	12.8186	0.00115811	0.0376194
PCDHB9	0.693933	5.08875	12.7565	0.00118552	0.0384541
RSPO1	-2.74444	1.66378	12.7328	0.00119619	0.0387442
MSANTD3-TMEFF1	-2.1932	1.81057	12.7282	0.00119826	0.0387552
RP1-137D17.2:ENSG00000272848	-6.53993	-1.36275	13.3451	0.0012058	0.0389431
SIRT2	-0.746862	3.99025	12.7033	0.00120958	0.0390089
LPIN1	1.06848	6.69357	12.6775	0.00122142	0.0393344
CRABP1	-2.66525	3.32734	12.6638	0.0012278	0.0394831
CUBN	-6.60928	-1.21865	12.9328	0.00123077	0.0395059
DIRAS1	-0.986883	3.99215	12.6512	0.00123367	0.0395059
ADAM20P1:ENSG00000259158	-6.94412	-1.04959	12.926	0.00123379	0.0395059
FZD9	0.743879	5.29353	12.6123	0.00125193	0.0400297
HPN	0.681822	5.89085	12.5857	0.00126461	0.0403777
SLC25A48	-7.28561	-1.3074	12.8533	0.0012669	0.0403933
LOC440461	2.16353	2.59565	12.5748	0.00126986	0.0404303
TMEM19	0.834513	4.16996	12.5325	0.00129039	0.0409705
SLC12A2	1.07011	7.35136	12.5314	0.00129096	0.0409705
SNORD17	-9.71243	-0.0909954	13.1455	0.00129231	0.0409705
ERP27	0.836432	5.69637	12.5107	0.00130112	0.0411437
JUP	-0.485268	7.55397	12.5101	0.00130144	0.0411437
PRSS8	0.583416	6.64424	12.5054	0.00130376	0.0411593
GBAS	0.732085	6.77722	12.4969	0.00130796	0.0411959
CLIC4	-0.632279	7.81484	12.4957	0.00130859	0.0411959
KCNE1	5.23667	0.26086	12.4828	0.00131503	0.0413405
SELRC1	-0.873699	3.59391	12.4578	0.00132754	0.0416755
ANKS6	-0.742682	4.84011	12.4393	0.00133692	0.0419113
KLF2	0.845643	7.68094	12.4286	0.00134241	0.0420248
TMBIM1	-0.570821	7.54098	12.3818	0.00136655	0.0427208
TMPRSS11E	7.42227	-0.765905	12.6308	0.00137435	0.0429049
CNBD2	6.74411	-1.2891	12.573	0.00140382	0.0437642
TRPM6	1.75795	3.30266	12.2958	0.00141214	0.0438486
PLEKHB1	0.704466	5.39675	12.2953	0.00141239	0.0438486
RNF187	-0.68188	6.41436	12.3013	0.00140919	0.0438486
MUC15	0.862272	5.65969	12.2641	0.00142933	0.0443132
PIK3IP1	-0.873391	3.07503	12.2597	0.00143175	0.0443245
BNIP2	-0.555265	5.39369	12.2563	0.00143364	0.0443245
POLR2M	-0.622952	5.55304	12.246	0.00143927	0.044381
ABCB6	-0.891037	3.98768	12.2444	0.00144019	0.044381
SYNPO	-1.13096	4.73059	12.2421	0.0014414	0.044381
LINC00460:ENSG00000233532	-5.91689	-0.682717	12.4933	0.00144563	0.0444377
RYR1	-1.03035	4.16202	12.2317	0.00144721	0.0444377
PCSK6	-1.23623	3.86741	12.2218	0.00145266	0.0445444
CDK14	0.643332	5.17623	12.2143	0.00145687	0.0445846
FGFRL1	0.687479	7.53738	12.2064	0.00146125	0.0445846
ORM1	-1.86429	5.35273	12.2092	0.00145972	0.0445846
RMRP	-5.28956	2.84861	12.2049	0.00146208	0.0445846
SMN2	-0.593871	5.24146	12.2017	0.00146391	0.0445846
ZNF672	0.5713	5.03716	12.1797	0.00147632	0.044868
COX7B	0.760977	7.30747	12.1781	0.00147721	0.044868
KCTD15	-1.46921	5.03778	12.1463	0.00149533	0.0453571
ADAMTS3	1.31045	3.29069	12.1334	0.00150272	0.0454465
SEMA3C	-0.865365	6.92188	12.1357	0.00150141	0.0454465
DRAM1	-0.926552	4.22756	12.1306	0.00150435	0.0454465
DAAM2	-1.50364	3.16751	12.1149	0.00151345	0.0456598
LINC00184	6.64585	-1.3712	12.3636	0.00151654	0.0456917
SOCS4	0.67446	4.47595	12.1038	0.00151992	0.0457321
PXDC1	1.01056	7.34303	12.099	0.00152273	0.0457553
KRT6A	-3.29821	5.54722	12.0921	0.00152679	0.0458158
FOXJ1	1.12335	3.59902	12.0717	0.00153881	0.0460313
RNMT	-0.643105	5.30381	12.07	0.0015398	0.0460313
TKT	-0.666884	6.32682	12.0695	0.00154012	0.0460313
GARS	-0.553177	6.48691	12.0424	0.00155622	0.0464506
INO80B-WBP1	8.84918	3.10535	12.0378	0.00155901	0.0464721
MAGI1	0.828517	5.20303	12.0298	0.00156379	0.0464973
NPDC1	0.89556	4.40403	12.0284	0.00156466	0.0464973
BX648489	5.43541	-0.777873	12.0191	0.00157025	0.0464973
ARHGAP35	0.583974	6.13135	12.016	0.0015721	0.0464973
RP11-382B18.4:ENSG00000270173	7.00044	-1.18817	12.2626	0.00157436	0.0464973
NES	-2.44134	3.3972	12.0241	0.00156723	0.0464973
PNMA6C	-1.30265	3.11959	12.0147	0.00157293	0.0464973
CDKN2C	0.886722	4.59114	12.0032	0.0015799	0.0465997
SLITRK5	0.789307	5.46418	11.9929	0.00158617	0.0467233
VNN3	-1.91852	2.83921	11.9811	0.00159339	0.0468745
CHST3	0.699321	6.86768	11.9738	0.00159788	0.0469452
DCHS1	1.96257	3.34499	11.9547	0.00160971	0.0472307
PCDHGC3	-1.58391	5.23244	11.9378	0.00162026	0.0474784
MPC2	0.752157	5.86882	11.9053	0.00164069	0.0478445
MST4	0.652133	5.8485	11.9044	0.00164128	0.0478445
AP3S1	-0.814328	4.94494	11.9141	0.00163513	0.0478445
TRAF3IP2	-0.66225	5.25697	11.9104	0.00163748	0.0478445
APLP1	-1.73328	2.68175	11.8916	0.0016494	0.0480188
ACYP2	0.947798	3.60128	11.883	0.00165492	0.0481169
RASA4	-1.31445	3.53472	11.8516	0.00167509	0.0486406
MAZ	-0.640276	7.35091	11.8462	0.00167862	0.0486801
EIF2B5	0.536872	5.5193	11.8335	0.00168692	0.0487995
NDUFS3	0.669121	5.85004	11.8332	0.00168709	0.0487995
CTC-573N18.1:ENSG00000250509	-7.12426	-1.0858	12.0714	0.00169039	0.0488319
CFB	-1.02422	7.8196	11.8241	0.00169303	0.0488454
ZDHHC23	1.10525	5.02983	11.8154	0.00169873	0.0488841
ITGA3	-0.721412	4.39949	11.8185	0.00169671	0.0488841
ITPKB	0.610753	6.4003	11.81	0.00170232	0.0489247
TSTD1	1.09057	5.08414	11.8014	0.00170802	0.0490259
AK094990	7.214	-0.486726	12.0311	0.00171599	0.0491347
NCMAP	1.64562	2.88873	11.789	0.00171619	0.0491347
PPM1B	0.719446	5.80835	11.7847	0.00171905	0.0491538
CSNK2A2	-0.47998	6.78994	11.7766	0.00172451	0.0492472
PINK1	0.548098	6.69259	11.7655	0.0017319	0.0493911
CXXC5	0.752793	4.66905	11.7625	0.00173395	0.0493911
FOXC1	1.12168	6.34529	11.7376	0.00175081	0.0497054
HIGD1A	0.748303	7.20376	11.7364	0.00175163	0.0497054
TLDC1	-0.457193	6.64277	11.7369	0.00175126	0.0497054
ANO10	-0.53333	5.69638	11.7266	0.00175824	0.04983
TP53INP2	1.24212	5.04727	11.7004	0.00177624	0.0502768
KCTD3	0.609413	6.16332	11.6797	0.00179063	0.0505854
KCNAB1	2.51472	3.92835	11.6782	0.00179165	0.0505854
TNFAIP6	-1.92958	5.62257	11.665	0.00180089	0.0507419
ALDH18A1	-0.615839	5.72732	11.6638	0.00180171	0.0507419
KAT2B	1.20035	3.69196	11.6596	0.00180462	0.0507443
NIF3L1	0.686282	4.49264	11.6572	0.00180632	0.0507443
ATP5G1	0.982118	5.82907	11.6532	0.00180912	0.0507594
EFCAB4A	1.21539	4.96615	11.6455	0.00181461	0.0508334
TTC7B	-1.08929	2.62841	11.6431	0.00181629	0.0508334
CDV3	-0.465455	7.10864	11.6361	0.0018212	0.0509073
TNIP1	-0.666751	7.61039	11.6124	0.00183814	0.0513171
BC133670	-6.73771	-2.00422	11.8413	0.00184245	0.0513736
ZNF16	-0.580789	4.41151	11.6031	0.00184478	0.0513747
ATP5G3	0.73807	8.51105	11.5796	0.00186176	0.0516373
WTAP	-0.622881	6.97405	11.5848	0.00185796	0.0516373
SLC44A1	-0.492645	6.87262	11.5786	0.0018625	0.0516373
ST5	-1.29147	6.11947	11.5773	0.00186342	0.0516373
AC005606.14:ENSG00000261790	6.51426	-1.8849	12.106	0.00186648	0.0516584
PFKM	0.854433	5.79867	11.5679	0.00187028	0.0516999
METTL17	0.875427	3.88622	11.5564	0.00187869	0.0518476
ST6GALNAC6	0.511895	5.24564	11.5543	0.00188024	0.0518476
IFITM1	-1.55925	6.89396	11.515	0.00190933	0.052585
FBXW7	0.962561	3.91522	11.5093	0.00191355	0.0526367
PABPC1	-0.574251	9.60145	11.5021	0.00191895	0.052695
NNMT	-1.50314	5.34976	11.5002	0.00192037	0.052695
DCXR	0.720444	5.24	11.4811	0.00193477	0.0530254
RAVER2	0.673776	5.19897	11.4763	0.00193839	0.0530598
EFCAB2	1.17273	2.57797	11.472	0.00194167	0.0530657
GAB1	0.909874	5.02625	11.4698	0.00194333	0.0530657
RRP1B	-0.692803	6.11326	11.459	0.00195159	0.0532265
KIFC3	0.69347	6.78956	11.4423	0.00196438	0.0534092
SDHA	0.658962	7.4865	11.4316	0.00197261	0.0534092
GK5	1.19232	6.48292	11.43	0.00197383	0.0534092
ANKRD20A8P	5.06567	0.0352909	11.4287	0.00197481	0.0534092
ARL2	-1.17741	3.83829	11.4427	0.00196408	0.0534092
FAM107B	-1.59298	2.98717	11.4404	0.0019658	0.0534092
SERPINH1	-0.626874	7.74281	11.4286	0.00197494	0.0534092
FMN1	0.678246	6.39368	11.42	0.00198159	0.0535245
CDK18	-1.1371	3.9663	11.3819	0.00201138	0.0542636
S100A6	-1.06304	9.95677	11.3751	0.00201674	0.0543133
NPR1	-2.66959	0.946086	11.3735	0.00201806	0.0543133
OR2A7	6.97483	-0.483126	11.5953	0.00202154	0.0543418
WDSUB1	0.704782	3.94014	11.3636	0.00202587	0.0543623
PABPC4	-0.405814	6.2209	11.362	0.00202714	0.0543623
ARHGEF10L	0.593867	6.84182	11.3446	0.00204107	0.0546704
LPIN2	-0.83629	5.11364	11.3244	0.00205727	0.0550386
IQSEC3	-1.01411	3.14959	11.3109	0.00206826	0.0552668
TEX10	-0.56331	5.04413	11.306	0.0020722	0.0553062
RASGRF1	-4.35353	0.639642	11.302	0.00207551	0.0553288
RPPH1	-4.55533	3.10906	11.2948	0.00208137	0.0554192
MYO1C	0.473577	7.03809	11.27	0.00210177	0.0558961
RNF19B	-1.10028	5.95551	11.2649	0.002106	0.0559423
CLSTN1	0.493702	8.17213	11.2565	0.00211295	0.0559944
SEL1L3	-0.845366	4.99558	11.2573	0.0021123	0.0559944
CMTM3	-0.670504	4.87602	11.2484	0.00211972	0.0561077
KIAA1715	-0.539506	5.39922	11.2124	0.00214994	0.0568405
ST3GAL6-AS1	6.42763	-1.19669	11.4185	0.00216188	0.0570529
MEX3C	-0.488539	5.06978	11.197	0.00216306	0.0570529
MYO5C	0.903678	5.51712	11.1806	0.00217707	0.057355
C8orf58	-0.778182	3.77968	11.1248	0.00222562	0.0585652
TSC22D3	0.655211	5.55597	11.1201	0.00222976	0.0585865
ARHGEF16	0.762238	4.36226	11.1179	0.00223164	0.0585865
TFAP2A	0.570672	6.98465	11.096	0.00225106	0.0589585
ZNF703	-1.69716	1.62619	11.0962	0.00225089	0.0589585
LOC100505702	-4.57967	-0.19817	11.0904	0.00225602	0.0590195
PLP2	-1.02263	5.17384	11.087	0.00225909	0.059031
LINC00657	-4.02892	4.42288	11.0784	0.00226681	0.0591636
GLUL	-0.776627	8.54922	11.0717	0.00227279	0.0592508
HGSNAT	-0.483578	7.29751	11.0616	0.00228194	0.0594204
LBH	-1.33174	3.09785	11.0556	0.00228738	0.0594931
U2AF1	-0.505307	6.3763	11.0434	0.0022984	0.0597105
GPR158	-6.82792	-0.779783	11.2523	0.00230335	0.0597698
CRSP8P	-5.52563	-0.222418	11.035	0.00230612	0.0597726
BMP1	-1.16377	3.6441	11.0298	0.00231083	0.0598257
CIRBP	0.753231	6.62054	11.017	0.00232263	0.0599543
PLXNB3	0.946617	5.69089	11.0122	0.00232697	0.0599543
SETD1B	0.847601	6.32421	11.0104	0.00232863	0.0599543
DAB2IP	0.635628	6.59191	11.0098	0.00232927	0.0599543
CHRNA10	6.04542	-1.26748	11.215	0.00233647	0.0599543
FAM13B	0.563651	5.19412	11.0006	0.00233771	0.0599543
AK056490	6.69077	-1.50967	11.4825	0.00234065	0.0599543
NHLRC3	0.902285	4.4143	10.9927	0.00234506	0.0599543
MOAP1	0.599109	4.52004	10.9926	0.00234518	0.0599543
STT3B	-0.488502	6.5371	11.0205	0.00231937	0.0599543
PAIP2B	-0.649385	4.87346	11.0043	0.00233427	0.0599543
MLXIP	0.720639	5.94627	10.9864	0.00235091	0.0600325
MET	1.06539	5.52052	10.9615	0.00237432	0.0605612
SERINC2	0.752803	6.88282	10.9509	0.00238428	0.0606475
C2orf88	1.34081	3.37084	10.9492	0.0023859	0.0606475
AGL	0.817137	5.51113	10.9486	0.0023865	0.0606475
NDUFA1	0.626041	6.98194	10.9465	0.0023885	0.0606475
ALOX15B	-6.25706	-1.17251	11.1463	0.00239888	0.0608422
SLC25A23	0.747039	6.36017	10.902	0.00243107	0.0614879
METTL10	0.523243	5.01883	10.8945	0.00243834	0.0614879
NDUFV1	0.522152	8.77802	10.8916	0.00244112	0.0614879
CERS4	0.82536	6.48383	10.8892	0.00244352	0.0614879
CDC42EP1	-0.635437	6.53052	10.8993	0.00243368	0.0614879
ARHGEF19	-0.968853	4.78125	10.8936	0.00243924	0.0614879
FBXO25	-0.633784	4.75913	10.8922	0.00244055	0.0614879
ACPP	-6.49765	-2.21788	11.7149	0.00244669	0.0614987
SH3PXD2B	-0.52192	6.3969	10.8759	0.00245646	0.0616754
MAP3K4	0.878328	4.02819	10.869	0.00246325	0.0617768
CDC42EP4	-0.541428	8.54127	10.8588	0.00247322	0.0619574
FAM26F	-1.98434	1.15118	10.8531	0.00247886	0.0620093
KCNC3	-1.80645	1.76708	10.8502	0.00248176	0.0620093
CTSH	-1.00379	3.44998	10.8483	0.00248358	0.0620093
GINS4	0.665054	4.8188	10.8342	0.00249755	0.0622198
TIMP1	-1.32392	3.96389	10.8353	0.00249655	0.0622198
MFSD6L	1.49465	2.10616	10.8257	0.00250605	0.0623623
RP1-151F17.2:ENSG00000272341	2.02881	2.47268	10.8102	0.00252161	0.0626543
ATXN7L1	0.656208	4.47462	10.8079	0.00252397	0.0626543
RP11-464F9.22:ENSG00000272791	6.82516	-1.11405	11.0118	0.00252616	0.0626543
ZNF155	1.21523	2.72045	10.7924	0.00253957	0.0628481
ERO1L	-0.632457	6.20926	10.7931	0.00253892	0.0628481
CYP2U1	0.930348	3.55026	10.7705	0.00256191	0.0633235
IVL	-3.64747	0.624869	10.768	0.00256443	0.0633235
ITPR3	-1.01621	5.81979	10.7604	0.00257224	0.0634371
ARF4	-0.587856	7.30614	10.758	0.00257468	0.0634371
ZFP3	0.734997	4.7142	10.7415	0.00259175	0.0637876
SACM1L	0.47722	5.60255	10.7322	0.00260134	0.0639451
CBX4	-0.557423	6.32878	10.7298	0.00260384	0.0639451
NR3C2	1.36961	3.05611	10.721	0.00261309	0.0639721
SLC7A8	0.837292	3.75741	10.7189	0.00261526	0.0639721
CITED4	0.919405	5.71034	10.7179	0.00261634	0.0639721
FAM87B:ENSG00000177757	-7.10789	-1.00521	10.9221	0.00261521	0.0639721
ZFYVE16	0.665065	4.83285	10.7137	0.00262066	0.064008
CXorf56	0.539011	4.95325	10.7035	0.00263144	0.0642014
KLF10	-0.796299	8.52074	10.6843	0.00265169	0.0646252
LTBP3	0.554561	5.55253	10.6583	0.00267943	0.0651597
MAL2	-0.517909	7.88459	10.6586	0.00267917	0.0651597
NUMBL	-1.04322	3.76126	10.6382	0.0027011	0.0656157
FAM179B	0.895116	3.94029	10.6305	0.00270943	0.0657182
ICAM4	-6.27859	-1.21705	10.829	0.00271117	0.0657182
RABEP2	0.657529	4.09545	10.6224	0.00271826	0.0657599
LOC100216546	-2.01903	1.5008	10.622	0.00271876	0.0657599
HADHA	0.614679	7.44371	10.615	0.00272638	0.0658732
WTH3DI	5.24172	-0.555694	10.5844	0.00276008	0.0665812
PTPRU	-0.811238	6.25522	10.583	0.00276161	0.0665812
DSE	-1.29697	3.28919	10.5801	0.00276485	0.0665879
SNORA81	-8.18221	-1.26503	11.359	0.002772	0.0666883
CYP27C1	-1.46235	2.96885	10.5547	0.00279315	0.0671252
ZNF185	-0.546341	4.75781	10.5467	0.0028022	0.0672708
SLC45A3	-2.08868	1.85179	10.5325	0.00281824	0.0675836
VAV2	-0.562309	5.9903	10.4989	0.00285653	0.0683933
IL2RG	-7.33732	-0.589353	10.6931	0.0028581	0.0683933
VTCN1	0.956113	7.3508	10.4917	0.0028649	0.0684831
LOC643699	7.23934	-1.11399	10.6687	0.00288533	0.068898
KDM3A	-0.476761	6.22052	10.4599	0.00290177	0.069217
ZNF592	-0.485884	6.69875	10.4551	0.00290739	0.0692775
GABBR2	-2.83553	2.27128	10.4382	0.00292732	0.0696783
TMC7	-1.75327	2.18819	10.4332	0.00293321	0.0697445
SOX6	1.29959	3.71748	10.4189	0.00295014	0.0700586
MTHFD2	-1.10723	6.48248	10.4157	0.00295405	0.0700586
ZFP64	-0.679249	4.30371	10.4142	0.00295578	0.0700586
PHYHD1	6.23497	-1.7631	10.5954	0.00296909	0.0701607
CERK	0.632599	4.70498	10.3978	0.00297541	0.0701607
SRGAP2B	1.37754	2.24843	10.3976	0.00297572	0.0701607
C1S	-1.44009	8.14515	10.403	0.00296914	0.0701607
SLC25A32	-0.508283	5.27199	10.3976	0.00297569	0.0701607
COX8A	0.661808	6.8058	10.3833	0.0029929	0.0704177
KRT6B	-2.97489	5.1426	10.3841	0.00299192	0.0704177
ARHGAP8	0.876319	4.69232	10.3791	0.00299799	0.0704246
COBLL1	0.838799	6.16229	10.3779	0.00299946	0.0704246
TBC1D2B	-0.662608	5.41469	10.3739	0.0030043	0.0704645
OASL	-1.71745	4.97938	10.3674	0.00301215	0.0705749
ZMYND19	-0.641505	4.63182	10.3596	0.00302166	0.0707238
ZAN	6.73919	-2.14586	11.0962	0.00304271	0.0710684
TUBGCP4	-1.12825	3.19871	10.3441	0.00304074	0.0710684
LOC645166	-0.956934	3.06592	10.3318	0.0030558	0.0712999
PRDX3	0.756928	7.4179	10.3216	0.00306854	0.0714486
C1GALT1	-0.681547	4.7527	10.3234	0.00306631	0.0714486
S100A10	0.598811	8.01111	10.3105	0.00308228	0.0716942
PI3	-2.84135	5.71833	10.2971	0.00309905	0.0720096
LINC00152	-1.22946	3.18792	10.2945	0.00310234	0.0720116
SPTY2D1	-0.550322	5.26013	10.2844	0.00311511	0.0722332
CREG1	0.664266	7.24179	10.2616	0.00314403	0.0728285
TMEM41A	-0.462853	5.28191	10.2528	0.00315528	0.0730138
LGALS8	-0.498342	5.21822	10.2475	0.00316206	0.0730953
SORT1	0.729651	7.02359	10.2423	0.0031687	0.0731605
LRFN3	-0.844597	3.7444	10.2402	0.00317139	0.0731605
MMP7	-0.893602	10.3179	10.2297	0.00318496	0.0733979
H19	-2.98106	7.33003	10.2225	0.00319422	0.0735359
HCG11	0.704569	4.80569	10.2154	0.00320345	0.0736728
NINL	0.90203	5.61918	10.2118	0.0032082	0.0737064
ESYT1	-0.511591	6.01646	10.2031	0.00321959	0.0738925
FH	0.554231	6.65463	10.1867	0.00324108	0.0743098
LFNG	-5.97878	-1.29596	10.355	0.00326246	0.0747236
GGT6	0.977055	3.52429	10.1548	0.00328331	0.0750208
HSD17B7	0.870189	3.34458	10.1522	0.00328683	0.0750208
COMTD1	0.904872	3.07728	10.15	0.00328981	0.0750208
LOC100093631	1.01295	6.33729	10.1453	0.00329611	0.0750208
SHISA4	1.48001	2.32687	10.1374	0.0033067	0.0750208
CS	0.542623	7.4398	10.136	0.0033086	0.0750208
ATP5B	0.648711	9.10933	10.1358	0.00330886	0.0750208
CBLL1	-0.611001	4.88314	10.1577	0.00327945	0.0750208
TNFSF14	-6.83354	-1.93033	10.8713	0.00329759	0.0750208
ATP8B4	-1.49158	2.97059	10.1361	0.00330842	0.0750208
CST3	0.637386	6.50548	10.1227	0.0033265	0.0752687
P4HA2	-0.543806	6.29407	10.1228	0.00332635	0.0752687
LEPREL1	1.20108	2.98105	10.1037	0.00335246	0.0757797
STL	6.21601	-0.906708	10.2808	0.00335923	0.0758563
DRP2	6.49773	-1.35252	10.2739	0.00336846	0.0759884
LOC254896	5.99209	-1.67675	10.804	0.00337839	0.0761359
ULK3	0.537521	6.02244	10.0806	0.00338411	0.0761883
AIFM1	0.438344	5.63309	10.0716	0.00339662	0.0763379
PLCL2	-2.55393	1.39148	10.0709	0.00339756	0.0763379
PPP1R26	0.700303	5.19764	10.0682	0.00340123	0.0763439
NOS1AP	1.44975	2.29006	10.0584	0.00341489	0.0765369
TMEM8B	0.585558	5.01037	10.0568	0.00341716	0.0765369
MMP24	3.16877	1.95267	10.0498	0.00342687	0.0765369
TNFRSF1B	-1.30168	3.40163	10.0511	0.0034251	0.0765369
ZNF496	-0.692356	3.93433	10.0499	0.00342682	0.0765369
LAPTM4B	-0.610675	7.12444	10.0424	0.00343734	0.0766944
PPFIA4	-1.76741	3.22417	10.0368	0.00344518	0.0767929
SEC61G	-0.582174	5.68299	10.0288	0.00345648	0.0769683
CES2	0.909799	7.19729	10.0159	0.00347469	0.0772972
TNIP2	-0.685403	4.57406	10.0081	0.00348577	0.0774668
HBEGF	1.26801	3.72937	9.9957	0.00350348	0.0777835
GUCY1B2	6.56997	-0.982231	10.1498	0.0035378	0.0780961
ACSS1	0.623982	4.88988	9.97056	0.00353969	0.0780961
WIPI1	0.416095	6.6146	9.9687	0.00354238	0.0780961
RTP3	-1.61081	3.80079	9.9806	0.00352518	0.0780961
TMEM51	-1.3858	2.56343	9.97931	0.00352704	0.0780961
CSTB	-0.861113	7.57192	9.97416	0.00353448	0.0780961
TCF3	-0.53769	5.72545	9.97366	0.0035352	0.0780961
SLC35C1	-1.00308	3.29636	9.96662	0.00354539	0.0780961
SEH1L	-0.677123	4.26921	9.96094	0.00355365	0.0782012
ACTN4	-0.390375	8.26743	9.95816	0.00355769	0.0782135
ST3GAL6	0.77023	4.26508	9.94531	0.00357646	0.0785491
SPPL3	-0.54735	6.19887	9.93554	0.0035908	0.0787871
PLCE1	1.19064	5.0053	9.92771	0.00360234	0.0789629
SLC3A2	-0.452823	7.17947	9.9224	0.00361018	0.0790576
PPAP2B	-1.26027	5.54736	9.91983	0.00361399	0.0790639
RAB35	-0.444836	5.17974	9.91443	0.00362199	0.0791619
CCNDBP1	0.6479	4.96512	9.91062	0.00362765	0.079193
CCSAP	1.05748	4.56865	9.90873	0.00363047	0.079193
RAP1GAP	1.09746	6.13984	9.8935	0.00365321	0.0796115
GPR37L1	-3.16013	0.427283	9.89074	0.00365734	0.0796244
CCDC115	0.482225	5.82021	9.88415	0.00366725	0.0796745
AK057689	6.3302	-1.87	10.0567	0.00367101	0.0796745
ADPRH	0.69219	4.11414	9.8813	0.00367154	0.0796745
FA2H	1.59587	2.66221	9.8734	0.00368346	0.0796745
DBN1	0.521383	7.25944	9.87324	0.0036837	0.0796745
MT3	2.03445	2.32268	9.87143	0.00368645	0.0796745
ADAM9	0.546238	6.35374	9.86592	0.00369478	0.0796745
ZNF385B	2.58765	1.83312	9.86465	0.00369671	0.0796745
GABRG1	3.29123	2.60789	9.86083	0.00370252	0.0796745
LOC100132111	6.40099	-1.16644	10.0347	0.00370329	0.0796745
B4GALT6	1.08687	3.52595	9.85868	0.00370579	0.0796745
FAM57A	-0.96556	3.60123	9.86365	0.00369823	0.0796745
SERPINB3	-3.98184	3.01589	9.86101	0.00370225	0.0796745
GRAMD3	0.688365	5.94442	9.84825	0.00372169	0.0799199
LOC646329	5.95696	-0.988915	10.0204	0.00372433	0.0799199
AP000704.5:ENSG00000224790	5.85934	-1.75827	10.216	0.00376171	0.0804961
FSTL1	-0.854754	6.67965	9.82609	0.00375573	0.0804961
C5orf46	-1.42631	4.46329	9.82208	0.00376193	0.0804961
RP11-739G5.1:ENSG00000258631	6.24926	-2.38471	10.2062	0.00377591	0.0806798
HIVEP1	-0.823595	4.86209	9.8119	0.00377771	0.0806798
CYP20A1	0.656396	4.18174	9.80589	0.00378705	0.0807257
COL1A2	-2.29771	4.02923	9.80613	0.00378668	0.0807257
KIF21A	1.13907	3.81797	9.80171	0.00379357	0.0807879
PCCA	0.794595	5.10541	9.79491	0.00380419	0.080936
SLC39A8	-1.13834	5.82421	9.79265	0.00380773	0.080936
AES	0.5104	8.05562	9.77387	0.00383728	0.0813416
CA5B	0.719041	3.57392	9.76436	0.00385234	0.0813416
LDOC1	0.446342	5.68053	9.76187	0.00385629	0.0813416
ARFGAP3	0.49838	5.33342	9.76153	0.00385683	0.0813416
AX748292	6.52397	-1.18962	9.931	0.00385943	0.0813416
BC043601	-0.912169	3.46416	9.77332	0.00383815	0.0813416
SPATS2L	-0.683067	5.97893	9.77295	0.00383873	0.0813416
HN1L	-0.470343	6.40761	9.76902	0.00384495	0.0813416
KLK10	-1.50191	3.31006	9.76313	0.0038543	0.0813416
CIRH1A	-0.478235	6.0963	9.75077	0.00387396	0.0814992
LINC00842:ENSG00000223477	-6.10866	-2.16186	10.4262	0.00387417	0.0814992
MIR671	-6.24357	-2.46826	10.4212	0.00388122	0.0815711
CROT	0.758199	3.61075	9.74112	0.0038894	0.0816665
CD69	-7.31174	-0.351211	9.90809	0.00389489	0.0817054
SIPA1L3	0.465223	7.10224	9.73263	0.00390302	0.0817812
AK095621	6.29548	-1.41039	9.90109	0.00390579	0.0817812
COX5A	0.680639	7.62349	9.72838	0.00390988	0.0817904
PPP1R14C	-1.73532	2.73469	9.72022	0.00392305	0.0819628
BC000869	-6.1317	-0.796614	9.88854	0.00392542	0.0819628
TMOD1	0.997311	3.4075	9.71149	0.00393721	0.0820916
GPSM1	0.503981	5.12874	9.70717	0.00394422	0.0820916
AHDC1	0.638889	6.26291	9.70595	0.00394622	0.0820916
COLGALT1	-0.619397	6.98336	9.70609	0.00394599	0.0820916
TUBB2B	1.80257	3.01962	9.7001	0.00395576	0.0822138
HSPE1-MOB4	-8.27125	0.546022	9.85854	0.00397279	0.0824915
RP11-689K5.3:ENSG00000251331	-2.53816	1.10682	9.67952	0.0039895	0.0827618
MSL3P1	-0.564538	4.64358	9.66391	0.00401531	0.0832203
MAGOH	-0.561119	5.3171	9.65965	0.00402238	0.08329
EPHB4	-0.584927	6.49146	9.65095	0.00403687	0.0835129
CSN3	7.09929	-1.94936	10.0275	0.00404429	0.0835841
ANKMY2	0.862511	4.6154	9.64127	0.00405305	0.0835841
C7orf41	0.82334	5.88598	9.64003	0.00405512	0.0835841
CTD-2619J13.16:ENSG00000268543	5.80272	-1.72346	10.0188	0.00405781	0.0835841
AK097803	-6.56288	-1.08963	9.80497	0.00405893	0.0835841
RP11-401P9.4:ENSG00000261685	-1.69803	1.84488	9.6345	0.00406441	0.0836203
MAP3K8	-1.01664	4.73852	9.63219	0.00406829	0.0836234
MTERFD3	0.794046	4.14663	9.62535	0.00407982	0.0836239
DKFZp434L187	6.80574	-0.909953	9.79009	0.00408321	0.0836239
CERS2	-0.468297	7.03204	9.62411	0.00408191	0.0836239
FZD7	-0.827147	6.3845	9.6238	0.00408244	0.0836239
MEF2BNB	0.701527	4.37444	9.61896	0.00409062	0.0836734
CLIP2	-0.691095	5.13134	9.6175	0.00409308	0.0836734
TMOD4	6.04784	-1.90982	9.98736	0.0041073	0.0838876
STK31	6.67525	-1.19525	9.74487	0.00415797	0.0847682
SLC38A1	-0.707257	6.17962	9.58102	0.00415537	0.0847682
EFNA5	0.999721	7.4548	9.57303	0.00416916	0.0849192
GAREML	-1.5556	2.11601	9.56022	0.00419134	0.0852936
AX746671	6.2417	-2.00619	9.92003	0.00421556	0.0857087
PRPSAP1	0.678405	5.78534	9.53773	0.00423062	0.0859371
BTN2A2	0.794352	4.96541	9.52924	0.00424554	0.0861623
LRRC42	-0.575446	5.13433	9.51791	0.00426554	0.0864743
RP11-212I21.4:ENSG00000261997	-5.70536	-1.66201	9.67954	0.00426863	0.0864743
NDUFB1	0.749398	4.65756	9.50676	0.00428534	0.086569
AK055981	0.861361	4.56427	9.50452	0.00428933	0.086569
GLS	0.587104	7.40527	9.50269	0.00429258	0.086569
ANXA6	-0.421085	6.95393	9.50859	0.00428208	0.086569
MINA	-0.707691	4.54291	9.50502	0.00428843	0.086569
ECE1	-0.509323	6.53061	9.50017	0.00429709	0.0865821
TAL2	6.42522	-2.00235	9.86625	0.00430425	0.0866341
GCLC	0.634847	3.81522	9.4944	0.00430739	0.0866341
PYCR1	-0.785918	6.35914	9.47735	0.00433802	0.087172
LIMA1	0.928662	4.16976	9.4691	0.00435291	0.087393
CPQ	0.692833	6.56884	9.45811	0.00437284	0.0875529
CTNND2	1.28356	2.99265	9.45802	0.00437302	0.0875529
ZBED5	0.766204	4.38196	9.45612	0.00437648	0.0875529
PHLDB2	-2.2139	2.02463	9.46178	0.00436619	0.0875529
C11orf92	1.19217	3.8569	9.43594	0.00441337	0.0880628
PBXIP1	0.587218	6.58493	9.43574	0.00441374	0.0880628
BHLHE41	-1.07494	4.86891	9.43943	0.00440695	0.0880628
AX747123	-7.40359	-1.19262	9.79849	0.00441893	0.0880882
PABPC4L	0.802163	3.58734	9.42935	0.00442549	0.0881232
MYBL1	0.933852	4.97637	9.4277	0.00442854	0.0881232
TEF	0.75989	4.35698	9.41526	0.00445153	0.0883998
PLD1	0.794317	4.04234	9.41092	0.00445959	0.0883998
ABCA13	2.64914	1.0893	9.4086	0.00446389	0.0883998
LINC00925:ENSG00000255571	6.94834	-1.08956	9.56522	0.00447001	0.0883998
NXT1	-1.00609	4.64661	9.41235	0.00445693	0.0883998
ADAM33	-5.36814	-1.9697	10.0418	0.00446241	0.0883998
TNNT2	-4.93238	-0.843287	9.40692	0.00446701	0.0883998
ANKH	0.504178	6.45567	9.39301	0.00449298	0.0886815
TEX2	0.495277	6.2474	9.38999	0.00449865	0.0886815
CCNA1	-2.62878	0.921719	9.38967	0.00449924	0.0886815
BRAF	-0.802206	3.62486	9.38923	0.00450005	0.0886815
AGTRAP	-0.670063	5.62615	9.37891	0.00451947	0.088986
SERPINB4	-3.36829	4.64532	9.3735	0.00452966	0.0890437
ZNF131	-0.654913	4.24256	9.37315	0.00453033	0.0890437
NKIRAS1	0.871978	3.2399	9.36747	0.00454108	0.0891696
STX5	-0.595972	4.91034	9.36556	0.00454469	0.0891696
RBPMS	0.562772	6.09456	9.35916	0.00455684	0.0892537
BCL9L	-0.536911	7.26433	9.35805	0.00455896	0.0892537
ZCCHC18	-6.00693	-2.23835	9.71721	0.0045609	0.0892537
SIMC1	-1.06836	3.33806	9.35042	0.0045735	0.0894222
CTC-273B12.6:ENSG00000269423	-6.35289	-1.90712	9.50627	0.00457785	0.0894294
FAM167A	-1.01194	2.88406	9.33611	0.00460089	0.089763
SOCS3	-0.799864	8.54625	9.33505	0.00460292	0.089763
CLEC4GP1	5.62514	-1.21336	9.48402	0.00461927	0.0900036
FGD4	0.954067	4.21043	9.32437	0.0046235	0.0900079
PCCB	0.618227	5.85345	9.32178	0.0046285	0.0900272
NUDT2	0.759583	3.83111	9.31835	0.00463515	0.0900785
ECI2	0.877179	4.46406	9.31373	0.0046441	0.0901743
UBE2D1	1.03326	2.74778	9.3111	0.00464921	0.0901954
SRXN1	0.692707	5.56101	9.30591	0.0046593	0.0903132
C15orf41	1.20653	4.08622	9.28448	0.00470123	0.0908343
RAB3IP	0.625313	4.90407	9.28426	0.00470166	0.0908343
JA760615	1.42454	4.80822	9.28129	0.00470751	0.0908343
ZNF684	1.62981	2.13265	9.28067	0.00470873	0.0908343
RCAN1	0.408913	8.08288	9.27829	0.00471341	0.0908343
CGN	0.711101	5.95277	9.27733	0.00471532	0.0908343
CLCNKA	2.76318	1.85276	9.27525	0.00471941	0.0908343
PLAGL2	-0.520465	5.48675	9.27917	0.00471168	0.0908343
SULF2	-1.51972	2.3487	9.27286	0.00472414	0.0908343
DAND5	-6.06611	-1.83662	9.42736	0.00472666	0.0908343
MAP2	0.706485	6.47461	9.26232	0.00474501	0.091109
KRT77	-6.9737	-1.6093	9.87394	0.00474951	0.0911176
CTA-228A9.3:ENSG00000272720	1.73428	1.74687	9.25248	0.00476459	0.0912424
STRADA	0.767279	4.15802	9.25143	0.00476669	0.0912424
KIAA0930	-0.684789	4.77442	9.25067	0.00476821	0.0912424
HCCS	0.716139	5.51649	9.22787	0.00481397	0.0918996
LOC338817	6.79909	-1.53716	9.38026	0.00481795	0.0918996
GGACT	0.901504	3.25043	9.22541	0.00481893	0.0918996
ISLR2	-5.74085	-1.75931	9.38116	0.00481619	0.0918996
TSFM	0.479307	5.18911	9.21975	0.00483036	0.0920056
UNC13A	-4.11978	0.631668	9.21861	0.00483269	0.0920056
CLCF1	-0.707418	4.24606	9.21522	0.00483956	0.0920064
SDSL	-3.66208	0.38154	9.21378	0.00484246	0.0920064
SNAI1	-1.30904	2.44416	9.21206	0.00484597	0.0920064
POR	-0.496541	6.65946	9.2105	0.00484913	0.0920064
SLC26A4	6.34785	-1.81776	9.35625	0.00486523	0.0921799
ZMYM6	0.694376	4.63383	9.19723	0.00487619	0.0921799
AL163953.3:ENSG00000237356	6.16615	-2.06649	9.34941	0.00487881	0.0921799
C12orf5	-0.580011	4.34953	9.20127	0.00486795	0.0921799
SLC2A10	-1.06835	3.73032	9.19863	0.00487333	0.0921799
CDC42BPG	0.731301	4.56579	9.18816	0.00489479	0.0922833
DMKN	-0.815493	5.35214	9.18732	0.0048965	0.0922833
FGFBP2	-3.14399	3.23795	9.18626	0.00489868	0.0922833
S100A16	-0.773729	6.82956	9.18527	0.00490073	0.0922833
CASC4	0.511905	6.21272	9.17727	0.00491719	0.0925157
ATR	0.620757	5.57309	9.17101	0.00493012	0.0926814
RP11-527H14.2:ENSG00000266554	-6.45003	-2.11962	9.51375	0.00493861	0.0927632
WDFY3	0.600143	6.97327	9.16211	0.00494859	0.092873
AK125237	5.87872	-1.75351	9.30645	0.00496492	0.0930238
MYH11	-6.15068	-1.71636	9.75606	0.00496335	0.0930238
AB209621	6.01634	-1.91878	9.29729	0.00498349	0.0932939
LOC100652791	5.87321	-1.67398	9.48516	0.00499437	0.0933707
CCL20	-1.39551	3.45438	9.13945	0.00499591	0.0933707
TDRD7	0.541056	5.2343	9.1304	0.00501496	0.0936459
MYT1	-6.02159	-1.78418	9.27989	0.00501898	0.0936459
SPARCL1	-6.21191	-1.7136	9.46968	0.00502484	0.0936774
CARS	-0.563092	4.55061	9.12072	0.0050354	0.0937964
OR7E14P	0.994439	2.68832	9.10649	0.00506563	0.0941807
IFT57	0.574709	5.16345	9.10541	0.00506793	0.0941807
SESN1	0.956258	3.16148	9.09979	0.00507993	0.0941807
FAM213B	-0.823472	4.32987	9.10151	0.00507626	0.0941807
C4orf22	-5.83397	-2.35296	9.69491	0.00507843	0.0941807
FOXI1	-1.54732	3.37356	9.09919	0.00508121	0.0941807
XDH	-5.40136	0.245974	9.09644	0.00508708	0.0942117
LRRC8D	0.577087	5.37266	9.09137	0.00509796	0.0943354
PFKFB3	-0.746896	5.30148	9.08859	0.00510392	0.0943679
LRRIQ3	-6.34527	-1.17464	9.23283	0.00511635	0.0945165
ABCC1	-0.50724	5.73468	9.07968	0.00512311	0.0945165
SLC7A1	-0.681623	5.67586	9.07899	0.00512459	0.0945165
DOCK7	0.563174	6.56808	9.07211	0.00513945	0.0946378
JAK2	-0.937803	3.9766	9.06895	0.0051463	0.0946378
E2F2	-1.41236	3.39088	9.06832	0.00514767	0.0946378
PTGES	-1.23364	4.80843	9.06815	0.00514803	0.0946378
HIST1H2BK	-0.808369	4.80849	9.05301	0.00518097	0.0950773
AK090973	-6.28838	-2.24742	9.64124	0.00518187	0.0950773
KCNE4	-5.8595	-1.35861	9.2004	0.00518465	0.0950773
FOXJ3	-0.35108	6.26669	9.04749	0.00519304	0.0951535
PLCB4	0.958866	5.61172	9.04157	0.00520602	0.0951583
AC026806.2:ENSG00000268913	-6.53373	-1.5525	9.19379	0.0051987	0.0951583
ERICH2	-6.29959	-0.916809	9.1909	0.00520485	0.0951583
SLC6A8	0.537689	6.38337	9.0367	0.00521672	0.095259
METTL7A	1.03526	4.90217	9.03249	0.00522599	0.095259
GRAMD1C	0.894016	4.55573	9.03135	0.00522851	0.095259
PTHLH	-6.07871	-1.67847	9.1836	0.00522041	0.095259
LOC400752	3.58254	0.213854	9.02479	0.00524298	0.0954453
BC017971	6.40748	-0.235414	9.16304	0.00526455	0.0956827
LRP1B	-1.57305	2.95407	9.0156	0.00526335	0.0956827
AK123181	6.46327	-1.14606	9.14924	0.0052944	0.0958971
AK125051	7.05266	-1.34109	9.14772	0.00529771	0.0958971
AK021876	-6.42202	-1.11134	9.15315	0.00528593	0.0958971
AHCY	-0.720757	6.55688	9.00145	0.00529487	0.0958971
BNC1	-2.42368	2.04736	9.001	0.00529588	0.0958971
AK092965	7.36911	-1.28067	9.14234	0.0053094	0.0960313
TRIM28	-0.483414	9.48262	8.98486	0.00533209	0.096364
MEX3B	1.52347	3.15021	8.97635	0.0053513	0.0964007
GNAI3	-0.474022	6.18077	8.97777	0.0053481	0.0964007
RASL11B	-3.05404	1.17003	8.97743	0.00534886	0.0964007
CEBPA-AS1	-3.07706	0.984724	8.97707	0.00534968	0.0964007
LINC00472:ENSG00000233237	4.14725	2.3516	8.97127	0.00536281	0.0965305
ZNF681	1.25617	2.62554	8.96694	0.00537263	0.0966299
HMOX1	-0.885473	4.93083	8.96342	0.00538061	0.0966763
PAPLN	-1.62956	1.95871	8.96201	0.00538383	0.0966763
CTD-3032H12.2:ENSG00000259711	6.33507	-1.41348	9.09765	0.00540763	0.0968915
LINC00689	0.982101	5.83883	8.95108	0.00540876	0.0968915
GTF2E2	-0.499495	4.89913	8.95478	0.00540031	0.0968915
TAX1BP1	0.505877	7.45476	8.94694	0.00541823	0.0969837
HLA-DQB1	-1.40616	3.4494	8.93808	0.00543859	0.0972705
EIF2S2	-0.522285	6.36686	8.93435	0.00544717	0.0973464
MEIS2	1.46128	3.74638	8.92518	0.00546834	0.0974635
MANSC1	0.470378	6.28097	8.92257	0.00547438	0.0974635
C1orf87	6.34096	-1.97751	9.06776	0.00547445	0.0974635
TUBB4B	0.504782	9.06637	8.92212	0.00547543	0.0974635
GRB10	-0.637007	5.10591	8.92516	0.00546839	0.0974635
CKMT2	1.2547	3.17106	8.91685	0.00548765	0.0975263
SHC4	-1.48568	5.25752	8.917	0.0054873	0.0975263
ADC	-1.97817	3.18647	8.90995	0.00550371	0.0977344
PDPN	-2.54475	2.18436	8.90578	0.00551344	0.0978186
SEC61A1	-0.419412	8.7859	8.90264	0.00552078	0.0978186
TMEM42	-0.968935	2.98918	8.90232	0.00552152	0.0978186
ALS2	0.597259	5.07406	8.89703	0.00553391	0.0979545
B3GALT6	-0.765183	4.39307	8.89532	0.00553793	0.0979545
PDGFRA	1.91028	2.28878	8.88113	0.00557132	0.0984273
AK090904	1.08181	2.73146	8.88024	0.00557343	0.0984273
ORM2	-1.52919	5.19419	8.8753	0.00558511	0.0985561
CPEB4	0.988394	5.06033	8.8651	0.00560931	0.0987701
AK311497	-2.86158	4.88596	8.86395	0.00561205	0.0987701
WDR96	-3.02011	0.348177	8.86329	0.0056136	0.0987701
TPRA1	-0.495113	5.25206	8.86278	0.00561484	0.0987701
PAQR7	-0.688311	3.51892	8.85658	0.00562962	0.0989525
AX746575	6.67271	-0.85678	8.99583	0.00563891	0.0990384
ZDHHC18	-0.570057	4.77765	8.8484	0.00564919	0.0991412
EIF4EBP1	-0.837018	4.48716	8.84558	0.00565595	0.099171
CD83	-0.711837	4.20787	8.84401	0.00565972	0.099171
OVOL1	-0.990432	4.14738	8.83874	0.00567239	0.0993155
UBTD2	-0.494028	5.11589	8.82814	0.00569797	0.0996857
TNFRSF1A	-0.573786	6.53837	8.82419	0.00570752	0.099745
OSGIN1	-1.09921	2.59711	8.82306	0.00571026	0.099745
BACH2	-1.63719	1.57655	8.81695	0.0057251	0.0999266
DIP2A	0.779186	6.12253	8.81447	0.00573113	0.0999541
RP11-563N12.2:ENSG00000253164	6.05722	-1.05832	8.95426	0.0057364	0.0999683
LINC00942:ENSG00000249628	6.26691	-0.836012	8.94801	0.00575122	0.100109
MACC1	0.616077	4.63134	8.80257	0.00576019	0.100109
COQ3	0.897758	3.27185	8.8017	0.0057623	0.100109
EIF2S1	-0.527159	5.66169	8.80353	0.00575785	0.100109
SLC25A30	0.64585	4.0742	8.7965	0.00577506	0.100141
GNG11	2.01012	2.73468	8.79549	0.00577755	0.100141
TAPBP	-0.575931	7.09783	8.79818	0.00577094	0.100141
GINS2	-0.754854	4.69816	8.78556	0.00580199	0.100487
SNORD15B	-5.43498	0.450574	8.7797	0.00581646	0.10066
PBX1	0.754311	7.25991	8.76939	0.00584202	0.101005
CTD-2186M15.3:ENSG00000272086	1.43081	2.10565	8.76803	0.0058454	0.101005
BX322557.10:ENSG00000215447	-6.44024	-0.00575691	8.90661	0.00585042	0.101014
PTGR1	0.864657	3.90792	8.76307	0.00585775	0.101057
COL18A1	-0.732058	5.54044	8.7611	0.00586266	0.101057
PPP1R18	-0.900201	4.26226	8.75959	0.00586642	0.101057
RP11-250B2.5:ENSG00000260645	6.14185	-2.06662	9.07449	0.00587608	0.101086
LOC100506190	0.631163	5.89832	8.75173	0.00588609	0.101086
DERL1	-0.459184	6.1227	8.75302	0.00588286	0.101086
RP11-320M2.1:ENSG00000257135	-5.7017	-2.4377	9.07067	0.00588505	0.101086
DJ031140	-3.0023	0.311816	8.74928	0.00589224	0.101114
PDE4DIP	0.793797	8.58697	8.72653	0.00594958	0.10202
BC048201	-6.35786	-2.28505	9.11	0.00595825	0.102033
TNFAIP1	-0.467039	5.09993	8.72266	0.00595941	0.102033
LOC653739	-7.62119	-0.803883	8.85759	0.00597026	0.102141
SNRNP25	0.633743	4.63634	8.71565	0.00597724	0.102182
ECE2	-1.20483	3.49431	8.71357	0.00598253	0.102195
SHMT2	-0.582484	7.31686	8.71139	0.0059881	0.102212
NT5DC2	-0.630215	5.96811	8.70527	0.00600373	0.102401
C10orf90	1.12126	3.2565	8.69831	0.00602157	0.102479
OSBPL5	0.536623	4.68385	8.69814	0.00602201	0.102479
IFNAR2	-0.940991	3.84272	8.6988	0.00602032	0.102479
EIF5	0.481798	7.23853	8.69009	0.00604275	0.102683
RAI1	0.568895	6.1669	8.6881	0.00604788	0.102683
FABP3	1.55619	4.41794	8.68638	0.0060523	0.102683
CNDP2	-0.445596	5.64005	8.68784	0.00604853	0.102683
RALGPS2	0.763752	3.7045	8.6841	0.00605818	0.102705
FGFR2	0.936595	6.62589	8.67884	0.00607181	0.102859
EPAS1	-0.431318	6.57027	8.67633	0.00607831	0.102891
BIRC2	-0.531598	6.22559	8.67199	0.00608958	0.103004
HDAC7	-0.780815	4.87505	8.6676	0.006101	0.10312
CEP63	-0.422438	5.16368	8.66285	0.00611338	0.103251
SLC25A11	0.495997	5.98213	8.66036	0.0061199	0.103284
ARSF	3.98916	0.182243	8.64435	0.00616187	0.103781
FBLN2	-0.932866	5.88618	8.64656	0.00615605	0.103781
SNORD10	-7.78495	-1.41386	8.78086	0.00616326	0.103781
MEF2C	1.37895	3.45163	8.63542	0.00618545	0.103962
NDUFB2	0.574844	5.97087	8.63366	0.0061901	0.103962
SPOCK1	-6.35943	-0.625856	8.77017	0.00619069	0.103962
PCDH8	-2.37142	2.01002	8.63274	0.00619252	0.103962
MAFG	-0.590201	5.35632	8.62884	0.00620284	0.104058
INPP1	0.742813	4.40997	8.62317	0.00621791	0.104232
SHISA3	3.31467	0.0983374	8.75338	0.00623402	0.104324
HORMAD2	6.18035	-1.69335	8.75139	0.00623917	0.104324
SPARC	-2.63735	2.35	8.61761	0.0062327	0.104324
LOC554223	-0.880476	3.44296	8.60981	0.00625354	0.104324
FAM171A2	-5.11054	-1.00012	8.60835	0.00625743	0.104324
ASGR1	-5.92461	-1.64378	8.91639	0.00625978	0.104324
ENC1	-0.569723	5.12173	8.60733	0.00626015	0.104324
HOXA6	-5.68828	-1.42938	8.74316	0.00626055	0.104324
HM13	-0.461766	6.43021	8.60387	0.00626943	0.104394
TEAD2	-0.639083	5.05	8.60021	0.00627926	0.104481
EID2B	5.74654	-1.0666	8.72688	0.00630308	0.104488
TDRD1	5.82433	-1.44006	8.72514	0.00630764	0.104488
VIT	-4.44131	0.0187959	8.59675	0.00628856	0.104488
R3HDM4	-0.563271	5.64054	8.59402	0.00629591	0.104488
DDX18	-0.453583	6.71488	8.59051	0.00630539	0.104488
VANGL2	-0.444462	6.1706	8.58989	0.00630706	0.104488
GPNMB	1.12143	8.88409	8.58674	0.00631556	0.104542
FAM133B	-0.540617	4.28238	8.5781	0.00633896	0.104803
LARP4B	-0.500822	4.96487	8.57748	0.00634064	0.104803
ID3	1.11686	3.59273	8.57211	0.00635524	0.10487
KRT81	-2.22025	5.63613	8.57093	0.00635846	0.10487
TAS2R19	-6.07426	-1.77892	8.94536	0.00635875	0.10487
AAMDC	0.562941	5.6982	8.56858	0.00636486	0.104894
FIGNL1	-0.727168	3.81568	8.56535	0.00637368	0.10492
KCNG1	-1.69068	2.10364	8.56458	0.00637577	0.10492
MTMR12	0.506559	7.06356	8.55867	0.00639194	0.105095
FAM95A	3.60287	0.456776	8.55355	0.00640599	0.105095
MYO6	0.730493	6.29932	8.55097	0.00641307	0.105095
CNTN1	2.73771	2.64992	8.54648	0.00642542	0.105095
CBWD1	0.453448	5.93873	8.54512	0.00642917	0.105095
LOC100128750	1.2632	3.16304	8.54502	0.00642945	0.105095
PPA2	0.654989	5.09527	8.54364	0.00643326	0.105095
PDLIM7	-1.05157	3.65141	8.55382	0.00640525	0.105095
TRIM23	-0.916869	3.08306	8.5523	0.00640941	0.105095
AC093627.7:ENSG00000232325	-4.99418	-0.754476	8.54816	0.00642079	0.105095
LOC653712	5.92601	-0.657653	8.67344	0.00644491	0.105209
RELA	-0.44885	5.96217	8.53615	0.00645394	0.10528
OSER1	-0.52017	5.20619	8.53204	0.00646532	0.105389
TTLL13	5.91614	-0.70226	8.66225	0.00647504	0.105471
ARSE	5.27828	-2.31946	9.04673	0.00649727	0.105591
JA760600	1.43968	5.91208	8.51664	0.00650817	0.105591
SPECC1L	0.534444	5.65129	8.51577	0.00651062	0.105591
NPR3	-1.09396	7.16841	8.52324	0.00648977	0.105591
DCUN1D5	-0.531262	4.01516	8.52055	0.00649728	0.105591
STK10	-1.04502	2.97101	8.51813	0.00650402	0.105591
LEFTY2	1.48106	4.22503	8.50838	0.00653127	0.105849
SLC45A4	0.636271	4.47219	8.50462	0.00654185	0.105944
LRRC8E	-0.630209	4.89271	8.5022	0.00654865	0.105978
MMP20	-6.01069	-1.75463	8.80068	0.00655795	0.10602
SLBP	-0.41617	6.52362	8.49791	0.00656072	0.10602
MUT	0.5829	5.07107	8.49532	0.00656802	0.106062
SCRG1	0.850942	3.97214	8.48497	0.00659725	0.106428
HDAC8	0.564304	4.35421	8.48364	0.00660104	0.106428
FHOD1	0.940466	3.57641	8.48226	0.00660495	0.106428
SHPRH	0.742327	4.25913	8.47494	0.00662576	0.106664
MARC2	1.26682	4.26633	8.47378	0.00662905	0.106664
KLHL2	0.930693	2.80174	8.47064	0.00663802	0.106731
C10orf107	6.1433	-2.04772	8.76629	0.00664955	0.106798
AK024134	4.61509	-1.56689	8.46347	0.00665851	0.106798
COQ4	0.485329	5.48507	8.46326	0.00665911	0.106798
HSD11B2	0.999959	4.11635	8.46253	0.0066612	0.106798
TOMM40L	0.658638	4.53498	8.45653	0.00667841	0.10693
FSBP	-7.80287	0.513294	8.75537	0.00667893	0.10693
PPP1R16A	0.5204	5.0895	8.44696	0.00670593	0.107242
MRPL27	0.692568	4.00877	8.44625	0.00670797	0.107242
NARG2	0.509823	5.58178	8.44336	0.00671632	0.107253
SFRP1	0.693539	9.97197	8.4427	0.00671822	0.107253
RETSAT	0.591025	6.83683	8.4401	0.00672577	0.107297
FBXO45	-0.837379	3.94925	8.43631	0.00673673	0.107386
MSRA	-0.774207	3.36918	8.43487	0.00674092	0.107386
CAMKMT	1.07759	3.03611	8.43063	0.00675322	0.107505
ACTB	-0.525664	11.0262	8.42786	0.00676127	0.107557
WDR88	-5.98797	-1.62569	8.55685	0.00676652	0.107565
RP11-480G7.1:ENSG00000261788	5.79121	-2.28141	8.92922	0.00679872	0.108
RBM44	6.16697	-1.0315	8.53813	0.00681977	0.10812
TCEB2	0.672017	7.21954	8.4069	0.00682257	0.10812
PRSS21	1.0358	4.81073	8.40486	0.00682856	0.10812
NAA40	0.743253	4.38589	8.40362	0.00683222	0.10812
FGF13-AS1	6.03778	-2.29063	8.91541	0.00683515	0.10812
AX748388	-2.72029	0.576618	8.40305	0.00683387	0.10812
KPNA1	-0.382489	6.29515	8.40068	0.00684088	0.108134
RAI2	1.65447	2.33254	8.39619	0.00685412	0.108267
NDUFS2	0.480489	7.11817	8.38853	0.00687678	0.108272
AKR1D1	5.67018	-2.51173	8.89907	0.00687852	0.108272
MYEOV	-3.14449	4.24562	8.39324	0.00686284	0.108272
S100A4	-1.33221	7.56288	8.3896	0.00687361	0.108272
TULP2	-6.59897	-1.72361	8.56864	0.00687687	0.108272
LZTS1	-3.01764	0.945137	8.3811	0.00689884	0.108515
ATP6V0A4	1.33385	2.23254	8.37812	0.0069077	0.108579
SPOCK2	0.988386	4.54281	8.37562	0.00691514	0.10862
MUSK	6.43666	-1.49659	8.49861	0.00693367	0.108814
ANKRD13A	0.617631	5.68013	8.36782	0.00693844	0.108814
RAB11FIP4	0.517239	6.08554	8.36662	0.00694205	0.108814
CCK	1.8538	1.68359	8.36389	0.00695023	0.108866
PDZD8	-0.562013	4.61702	8.35243	0.00698468	0.109329
KRBA2	1.48666	2.11301	8.34651	0.00700254	0.109415
APPL2	0.6447	4.08484	8.34647	0.00700265	0.109415
FAM195A	0.744968	4.69414	8.34577	0.00700476	0.109415
VEPH1	1.07398	3.78756	8.34209	0.00701591	0.109448
LY6D	-1.56011	6.74865	8.34185	0.00701664	0.109448
GBF1	0.486939	5.43441	8.33589	0.00703471	0.109653
GJB1	6.01473	-2.02783	8.45482	0.00706231	0.10975
MYEF2	0.852833	4.22298	8.32582	0.00706536	0.10975
PLEKHA2	-0.461584	4.49928	8.33061	0.00705076	0.10975
RIMS4	-5.68642	-2.19173	8.61803	0.00706076	0.10975
FAM133CP	-5.1867	-1.99039	8.45453	0.00706317	0.10975
IFNL1	-6.81438	-1.42393	8.81428	0.00710857	0.110345
ATP2B2	1.31676	3.54754	8.30069	0.0071425	0.110598
LINC00668	-6.35421	-1.80353	8.59266	0.00713388	0.110598
RP11-29B2.5:ENSG00000269942	-6.22017	-1.53348	8.42978	0.00713703	0.110598
RP11-416I2.1:ENSG00000260328	-6.87691	-1.41575	8.42726	0.00714458	0.110598
SLC6A2	-4.44168	-0.0304311	8.2977	0.00715176	0.110633
ID4	1.01162	6.38566	8.29563	0.00715815	0.110656
DLG3	0.385691	5.41543	8.29071	0.00717338	0.110815
KYNU	-1.37912	3.71193	8.28394	0.00719444	0.111064
VAX1	5.47836	-1.39877	8.40527	0.007211	0.111166
FGD1	-0.976512	3.5075	8.27953	0.00720815	0.111166
ACAT1	0.757624	5.36719	8.27603	0.00721909	0.111215
LGSN	-1.71484	0.951788	8.27057	0.00723618	0.111401
SLC4A9	5.91736	-1.88023	8.39455	0.00724359	0.111427
RBM47	0.445554	6.6559	8.26524	0.00725287	0.111427
C12orf39	5.35593	-1.38661	8.38884	0.00726104	0.111427
FHDC1	1.03523	2.59836	8.2623	0.00726211	0.111427
FAM162A	0.641637	5.8745	8.26213	0.00726264	0.111427
ZNF559-ZNF177	-7.40256	0.0573896	8.38205	0.00728182	0.111645
WDR1	-0.378761	8.36516	8.25067	0.00729876	0.111828
MLLT11	-1.78069	2.18021	8.24461	0.00731795	0.112045
TMEM110-MUSTN1	6.99105	-1.59884	8.73749	0.00732428	0.112066
OAT	0.412755	8.30113	8.24026	0.00733176	0.112104
VAV3	0.703166	5.78898	8.23201	0.00735801	0.112429
BAIAP2-AS1	0.587519	4.21733	8.23043	0.00736305	0.112429
NEK1	0.691436	3.91396	8.22553	0.00737869	0.112527
AK310046	5.88191	-2.1791	8.50807	0.00738373	0.112527
AX747384	5.65061	-1.93106	8.50306	0.00739883	0.112527
GPR176	-1.47687	2.16619	8.22072	0.00739409	0.112527
HSPB1	-0.685981	7.05714	8.2204	0.00739513	0.112527
SMARCAL1	-0.558612	4.50736	8.21902	0.00739955	0.112527
APOO	0.794987	4.2538	8.21639	0.007408	0.11258
BC095475	1.1642	3.2741	8.21118	0.00742475	0.112758
MAML3	1.84413	1.68948	8.20876	0.00743256	0.112785
RAP1B	-0.44674	5.79545	8.20596	0.00744158	0.112785
FAM115C	-0.763828	4.30336	8.20595	0.0074416	0.112785
STRA6	-6.30148	-1.90217	8.32584	0.0074565	0.112915
POU2F3	-1.6013	3.16336	8.19887	0.0074645	0.112915
RPP38	-0.877226	2.58966	8.19863	0.00746527	0.112915
SERPINI1	0.911975	3.11349	8.18079	0.00752329	0.113716
LTBP2	-1.53857	3.82822	8.17134	0.00755423	0.114106
KLHDC8A	5.91576	-2.25248	8.44617	0.00757264	0.114308
SCUBE3	1.34064	3.97007	8.16391	0.00757865	0.114321
HLA-DRB4	-5.86977	-1.28565	8.28289	0.007593	0.114424
RNF149	-0.493097	5.56641	8.15876	0.00759562	0.114424
GSG1L	6.13383	-2.13095	8.27645	0.0076137	0.114619
MAX	-0.441945	5.25984	8.15054	0.00762281	0.114679
LOC100271836	-1.16865	4.79361	8.13304	0.007681	0.115425
AL833634	-5.48638	-2.17793	8.41089	0.00768264	0.115425
IL32	-1.13114	5.21923	8.12897	0.00769462	0.115526
MYL2	-5.20516	-2.59513	8.60943	0.0077003	0.115526
MUC13	-6.97577	-1.59506	8.24833	0.00770485	0.115526
MACROD1	0.974553	3.73483	8.12307	0.00771437	0.115592
FAP	-6.673	-0.887733	8.2331	0.00775468	0.116118
LIN7B	-5.30318	-0.995575	8.23065	0.00776275	0.116162
ANK1	-5.8166	-1.61291	8.22397	0.00778473	0.116413
GYG2	0.664721	4.3587	8.09534	0.00780803	0.116621
TXNIP	0.695349	8.49679	8.09353	0.00781422	0.116621
ADAMTS9-AS2	-6.88186	-1.64945	8.21612	0.00781068	0.116621
IER3	-0.947845	6.95463	8.09186	0.00781989	0.116628
MARCKS	-1.00712	6.14076	8.085	0.0078433	0.116738
KCTD14	-2.88182	1.36195	8.08387	0.00784715	0.116738
VDR	-0.739454	4.70738	8.08298	0.00785019	0.116738
RN7SL832P:ENSG00000243819	-4.85931	-0.809654	8.20332	0.00785316	0.116738
NOB1	-0.549565	5.94957	8.08136	0.00785571	0.116738
RBPJ	-0.43774	6.54438	8.08056	0.00785847	0.116738
COL19A1	6.11229	-1.80801	8.35041	0.00787535	0.116911
VLDLR	-0.607089	5.16899	8.07152	0.00788948	0.117044
CTTNBP2NL	-0.626639	4.68396	8.0686	0.00789954	0.117116
SURF4	-0.451163	8.33812	8.06691	0.00790534	0.117124
ARHGAP6	-5.82237	-2.17635	8.18139	0.00792658	0.117362
S100A3	-1.10383	3.02734	8.0462	0.00797706	0.118031
RP11-230C9.2:ENSG00000271551	5.90413	-2.42178	8.59614	0.00799187	0.118172
SLC12A4	-0.610418	6.48677	8.03891	0.00800246	0.118251
CALCB	-6.51255	-1.85309	8.15297	0.0080228	0.118474
AK026905	6.0357	-1.84173	8.29309	0.00806289	0.118891
BC069804	5.70822	-2.38745	8.14044	0.00806563	0.118891
RELB	-1.00791	4.41955	8.01919	0.00807163	0.118891
RP11-284F21.9:ENSG00000272068	-5.94147	-1.655	8.29	0.00807316	0.118891
MAK16	-0.566271	4.33814	8.01751	0.00807756	0.118891
TTYH1	-1.02365	4.43645	8.00868	0.00810875	0.119272
LOC399744	0.569274	4.65791	7.99672	0.00815124	0.119796
RNF165	-4.60409	-0.48532	7.99565	0.00815505	0.119796
PLSCR3	-0.808058	3.94973	7.99393	0.00816118	0.119808
SLC16A12	5.96464	-1.35804	8.26152	0.00816829	0.119834
GPN3	0.58033	3.91265	7.98457	0.00819465	0.120063
AY455283	-5.31686	-2.26917	8.10391	0.00819193	0.120063
SP6	-2.39294	2.66811	7.98051	0.00820921	0.120198
INSM1	-4.33096	-0.306426	7.97522	0.00822822	0.120398
PLEKHF1	-0.915633	4.52914	7.96955	0.00824864	0.120502
POLR1D	-0.484978	5.47798	7.96921	0.00824985	0.120502
INTS10	-0.473676	5.84127	7.96877	0.00825146	0.120502
ADI1	0.535313	6.28973	7.95406	0.00830474	0.121202
GYPC	0.726608	3.97617	7.95068	0.00831701	0.121221
CRIP1	0.689802	5.94941	7.94894	0.00832336	0.121221
MGAT3	-1.04774	3.61116	7.94878	0.00832396	0.121221
BIN1	-0.784972	4.05738	7.94647	0.00833234	0.121221
SNORD3A:ENSG00000263934	-2.94968	2.73248	7.94511	0.00833733	0.121221
TMEM131	-0.4359	5.83227	7.9448	0.00833845	0.121221
VAMP4	0.662548	3.40242	7.94169	0.0083498	0.121307
LRP8	0.716459	4.15081	7.93607	0.00837038	0.121398
TCEAL4	0.483613	6.01374	7.93517	0.00837368	0.121398
C10orf111	5.72369	-1.56677	8.20078	0.00837529	0.121398
BC047373	5.91257	-2.22371	8.19384	0.00839933	0.121398
RSAD2	-1.33894	6.01626	7.93193	0.00838559	0.121398
LINC00668:ENSG00000265933	-6.03892	-2.39851	8.39112	0.00839148	0.121398
ACSL5	-1.8844	3.02191	7.92892	0.00839663	0.121398
ITGB6	-0.850188	3.14566	7.92821	0.00839926	0.121398
PHACTR2	0.780542	3.65516	7.92465	0.00841237	0.121508
MPHOSPH9	1.08677	2.55661	7.92059	0.00842733	0.121646
ZNF106	0.434158	5.52029	7.91249	0.00845728	0.121931
MYRIP	4.44683	1.04604	7.91233	0.00845791	0.121931
ANKRD1	-1.83027	3.38985	7.90463	0.0084865	0.12222
ARL8B	-0.419419	7.04204	7.90399	0.00848889	0.12222
HIST1H3E	6.75105	-2.03048	8.62416	0.00849842	0.122279
AFAP1	-0.398583	6.91481	7.89773	0.00851219	0.122399
AUH	0.594273	4.4634	7.89337	0.00852851	0.122555
HAPLN2	5.67182	-2.53981	8.15078	0.00855004	0.122786
CRNKL1	0.45159	5.56211	7.87971	0.00857977	0.123098
BC146941	-6.18741	-1.74677	7.99379	0.0085858	0.123098
MRPL42P5	-6.25511	-1.89225	7.99242	0.00859083	0.123098
ARHGAP9	-5.4832	-2.28991	8.13846	0.00859369	0.123098
THRSP	4.54455	-0.106485	7.87083	0.00861325	0.123244
TMEM189	-0.564584	4.63868	7.87039	0.00861491	0.123244
NDUFAF4P1	5.37232	-2.4148	8.12968	0.00862497	0.12331
MMACHC	0.892905	3.07626	7.85752	0.00866373	0.123785
ZNF713	0.996998	3.06288	7.84756	0.00870171	0.124248
SUFU	0.516951	4.42056	7.84485	0.00871208	0.124317
LRCH4	0.448429	5.56728	7.8415	0.00872492	0.124422
MGP	1.10764	11.2498	7.83404	0.00875356	0.124751
RP11-243A14.1:ENSG00000261617	5.71672	-2.52103	8.27747	0.00877826	0.125023
FAM91A1	-0.475413	5.67065	7.82156	0.0088017	0.125278
SPINT1	-0.41828	7.90478	7.79958	0.00888724	0.126415
C18orf32	0.701805	5.04873	7.78569	0.00894174	0.126607
AK1	0.52868	5.87938	7.78464	0.00894586	0.126607
GAL3ST1	-5.53267	-2.10541	8.04975	0.0089154	0.126607
RP11-61J19.2:ENSG00000224535	-6.34027	-2.32856	8.49549	0.00891933	0.126607
BC042032	-5.40233	-1.08354	7.90266	0.00892738	0.126607
GHRL	-4.32889	-0.86803	7.78716	0.00893595	0.126607
CSNK1A1	-0.326731	7.30676	7.78607	0.00894022	0.126607
IRF6	-0.454471	8.43208	7.78499	0.0089445	0.126607
C8orf46	0.703948	3.59087	7.7817	0.00895747	0.126691
PCLO	1.005	4.07484	7.77018	0.00900303	0.126697
LOC643733	-5.73774	-1.42778	7.89126	0.00897116	0.126697
SNORA43	-7.40909	-1.79191	8.08961	0.00897831	0.126697
RP11-572C15.6:ENSG00000272761	-1.39107	2.98127	7.77454	0.00898573	0.126697
JPH2	-2.66987	1.10145	7.77447	0.008986	0.126697
ADPRHL2	-0.545842	5.19327	7.77392	0.0089882	0.126697
BOLA3-AS1	-0.758169	3.86672	7.7724	0.0089942	0.126697
DKFZp779K0112	-5.14217	1.22464	7.88319	0.00900226	0.126697
GIMAP1-GIMAP5	-4.70859	-2.96364	8.08067	0.00901131	0.126734
GPR98	1.63883	2.71875	7.76553	0.00902148	0.126798
CSPG4	-1.88313	4.79466	7.75937	0.00904599	0.127063
POU3F1	-6.08883	-2.07588	7.8699	0.00905377	0.127075
LOC728431	-0.962557	2.0804	7.75631	0.00905821	0.127075
GLYATL1	5.92959	-1.77343	7.86477	0.00907374	0.127148
SPACA6P-AS:ENSG00000269959	5.71017	-1.79702	8.00271	0.00909135	0.127148
KLHL8	-0.662631	3.6965	7.75162	0.00907694	0.127148
ATP2B4	-0.388115	6.25728	7.74822	0.00909056	0.127148
DDX27	-0.463117	5.20503	7.74793	0.00909171	0.127148
CNTNAP3B	0.829081	3.29769	7.7416	0.00911714	0.127262
CACNG1	5.23446	-2.20262	7.85119	0.00912683	0.127262
BC073897	0.809941	3.80311	7.73885	0.00912821	0.127262
IL7R	-6.30742	-2.20712	8.1839	0.00911155	0.127262
IFFO2	-0.920849	5.88781	7.74018	0.00912287	0.127262
ESR2	5.65075	-1.79678	7.97899	0.0091815	0.127925
MTUS2-AS1	5.63076	-2.65198	8.15599	0.00921365	0.127965
LRBA	0.547203	5.82256	7.71728	0.00921549	0.127965
YWHAZ	-0.437735	9.81826	7.72313	0.00919173	0.127965
C3orf83	-5.49753	-1.99154	7.97328	0.00920335	0.127965
CXCL1	-1.53188	5.79441	7.71624	0.00921971	0.127965
CAPG	-0.818442	5.00622	7.71454	0.00922665	0.127965
NPM1	-0.51594	8.95805	7.7139	0.00922926	0.127965
LAPTM4A	-0.46026	7.42353	7.71374	0.00922991	0.127965
SCGB2B2	-5.89367	-1.47844	7.82311	0.00923768	0.127993
FAM65B	-5.32012	-2.05534	7.95912	0.0092578	0.128165
TES	-0.452282	6.52221	7.70599	0.00926152	0.128165
SPNS2	0.908347	4.55674	7.70122	0.00928106	0.128332
RLF	-0.405637	5.73915	7.70026	0.00928498	0.128332
GPR126	-0.565985	5.5596	7.69685	0.009299	0.128446
AC019117.1:ENSG00000236318	-5.60626	-2.44492	8.12994	0.00931011	0.128521
LIMCH1	0.678655	6.23864	7.68388	0.00935242	0.129025
MYL9	-0.517236	6.59625	7.67686	0.0093815	0.129347
RP3-340N1.2:ENSG00000227066	6.31027	-1.52842	7.92314	0.00939769	0.129416
RBP4	0.890758	4.63329	7.67201	0.00940164	0.129416
NFIX	0.428685	9.39071	7.67148	0.00940381	0.129416
NDUFA13	0.598309	8.24639	7.66694	0.00942274	0.129597
SEC14L1	0.534713	6.515	7.65677	0.00946521	0.12989
EIF4A3	-0.452699	7.21373	7.659	0.00945589	0.12989
ADORA2A	-0.971117	3.64983	7.65674	0.00946534	0.12989
ANXA1	-0.715685	7.29952	7.6563	0.00946719	0.12989
MICAL1	-1.19697	2.09022	7.64942	0.00949605	0.130207
KIAA0922	0.493206	5.53573	7.64738	0.00950459	0.130244
AGBL3	-6.1901	-1.33607	7.75168	0.00952629	0.130462
AFAP1L1	-1.22682	2.43323	7.63632	0.00955123	0.130617
ARHGAP32	-0.566989	5.73884	7.63562	0.00955418	0.130617
SCARNA17	-6.23337	-1.8909	7.7434	0.0095604	0.130617
TIAF1	-3.93638	1.14737	7.63404	0.00956087	0.130617
AX748233	5.66365	-1.0541	7.73912	0.00957805	0.130692
AHR	-0.38706	5.85731	7.6301	0.0095776	0.130692
ARHGEF35	-0.592987	3.87806	7.62223	0.00961104	0.131063
RP6-206I17.1:ENSG00000223804	5.71649	-2.35475	7.72674	0.00962939	0.131077
ATPAF1	0.573642	5.90513	7.61787	0.00962959	0.131077
JPH3	-5.22783	-2.57302	7.86588	0.00962515	0.131077
IQCK	0.605238	4.0748	7.61495	0.00964206	0.13112
TG	-5.2255	-0.97955	7.72312	0.00964445	0.13112
SATB1	0.718125	5.71997	7.60968	0.00966459	0.131235
CTC-246B18.10:ENSG00000269246	-5.62569	-2.47655	8.0371	0.00966299	0.131235
PTPRK	0.545563	7.97008	7.60533	0.00968325	0.131409
CREBL2	0.656952	5.69089	7.60131	0.0097005	0.131563
CTC-1337H24.2:ENSG00000270169	6.07211	-2.51592	7.84305	0.00971752	0.131595
MMAA	0.965931	2.78735	7.59669	0.00972042	0.131595
ZNF275	-0.856783	4.85497	7.59787	0.00971534	0.131595
KIAA0232	0.53257	6.24917	7.59373	0.00973318	0.131688
CREB3L2	0.467803	7.82267	7.59227	0.00973949	0.131694
AK054753	4.93077	-1.69684	7.83316	0.00975781	0.131753
FW340046	6.22967	-2.35678	8.61294	0.00976078	0.131753
SLED1	-6.05019	-2.38943	8.01187	0.00976147	0.131753
RP11-393M11.2:ENSG00000270109	5.20703	-2.08461	7.82216	0.0098029	0.13216
LGALS1	-1.09486	6.20294	7.57752	0.00980338	0.13216
SLC6A9	-1.11899	5.40363	7.57571	0.00981129	0.132187
NCALD	0.675143	4.5444	7.57398	0.00981879	0.132209
LOC494150	5.53194	-2.34482	7.67761	0.009836	0.132361
MAP1A	5.65981	-1.74423	7.8084	0.00985956	0.132599
CLEC4E	-5.85787	-2.40182	7.9727	0.00991653	0.133285
GPR179	5.98616	-1.62629	7.79132	0.00993043	0.133373
PDK4	1.38144	2.75956	7.5448	0.00994684	0.133373
LINC00284	-9.05748	0.0299967	8.21017	0.0099386	0.133373
GNAL	-3.03344	0.441086	7.54499	0.00994597	0.133373
TTC38	0.842062	2.64154	7.54127	0.00996245	0.133503
CA2	1.74568	3.55538	7.53946	0.00997046	0.13353
LINC00657:ENSG00000260032	0.895952	8.45916	7.53184	0.0100043	0.133585
BACH1	-0.498811	5.2992	7.53541	0.00998843	0.133585
KCNN1	-5.78896	-1.34647	7.64105	0.00999291	0.133585
VGLL4	-0.38038	7.94499	7.53283	0.00999988	0.133585
CELSR1	-0.621737	5.04584	7.53259	0.0100009	0.133585
SLC18B1	0.647997	4.95055	7.52503	0.0100346	0.13391
LRRc37A	5.5216	-1.94952	7.62665	0.0100554	0.133981
KLHL1	6.28822	-1.34311	7.76029	0.0100606	0.133981
CLN8	0.640397	4.52131	7.5155	0.0100772	0.133981
NUP93	-0.467051	6.28721	7.52004	0.0100569	0.133981
TNFAIP8L3	-1.63019	1.031	7.51728	0.0100692	0.133981
TBC1D2	-0.62394	3.62175	7.51702	0.0100704	0.133981
PPP3CC	-0.513876	4.30322	7.5145	0.0100817	0.133981
LZTS3	0.55705	5.75268	7.50459	0.0101262	0.134413
GIMAP1	-5.70762	-1.86787	7.6117	0.0101209	0.134413
AQP8	-6.05493	-2.45207	7.91511	0.0101495	0.134642
FLJ38576	2.63013	0.91988	7.4951	0.0101691	0.134809
SOD2	-0.775563	9.98823	7.49399	0.0101741	0.134809
RP11-118K6.3:ENSG00000273001	-5.52392	-1.96003	7.59608	0.0101897	0.134904
IMPDH1	-0.676653	5.59221	7.48947	0.0101945	0.134904
LIMS1	-0.489742	5.68722	7.48837	0.0101995	0.134904
ISM2	-5.08606	-2.61233	7.59256	0.0102052	0.134904
OCLN	0.511902	5.34169	7.47874	0.0102434	0.135329
SLCO5A1	-1.60996	1.25403	7.47636	0.0102542	0.135372
URGCP-MRPS24	-6.81268	-1.26761	7.71389	0.0102587	0.135372
DIO1	6.02189	-2.39268	7.8859	0.0102699	0.13544
LOC100132062	2.22476	2.47439	7.46966	0.0102849	0.135536
SNORD3B-1:ENSG00000265185	-4.76784	0.376655	7.4687	0.0102893	0.135536
AC093901.1:ENSG00000226856	-5.64631	-1.91692	7.56898	0.0103103	0.135733
RP11-429J17.7:ENSG00000254973	-4.026	-0.507568	7.46037	0.0103276	0.135881
GAS5	-0.745476	6.78114	7.45703	0.0103429	0.135934
SH3BP1	-1.08473	3.21931	7.45686	0.0103437	0.135934
COMMD4	0.450165	5.59234	7.45237	0.0103644	0.136047
PHLDA2	-1.53615	2.03215	7.45262	0.0103633	0.136047
ASPG	-5.54153	-1.44378	7.55295	0.0103823	0.136145
SMAD5-AS1	-5.73906	-2.15257	7.85858	0.010384	0.136145
CTC-523E23.8:ENSG00000270876	5.36021	-1.50302	7.67999	0.0104062	0.136319
TMED6	-5.6547	-2.36936	7.67926	0.0104094	0.136319
MAPT	2.14216	1.58128	7.43732	0.0104342	0.136397
AK098333	5.46559	-1.55873	7.54075	0.0104375	0.136397
AMPD3	1.10896	2.38985	7.43345	0.0104522	0.136397
SNORA68	-7.9612	-1.39354	7.84708	0.0104325	0.136397
BTBD19	-3.72883	-0.29035	7.43292	0.0104547	0.136397
ELF4	-0.654706	5.31988	7.43246	0.0104568	0.136397
TERF2	-0.414666	5.14158	7.43222	0.0104579	0.136397
SLC22A15	0.799072	3.35321	7.42651	0.0104846	0.136546
TNF	-1.07289	4.62787	7.42722	0.0104813	0.136546
HNRPF	-6.56729	-1.44464	7.8332	0.0104913	0.136546
RNF145	-0.4152	6.54307	7.42458	0.0104937	0.136546
MED14	-0.662541	5.42284	7.42121	0.0105095	0.136672
MT1E	-1.25965	5.9552	7.41292	0.0105484	0.137099
AK024242	-5.39136	-2.7382	8.05284	0.0105561	0.137119
STAU2	0.362817	7.32358	7.40117	0.0106039	0.137556
CYP4V2	0.958477	4.09156	7.40028	0.0106081	0.137556
TMEM123	-0.402964	8.9199	7.40227	0.0105987	0.137556
GRIN2A	-5.70973	-2.01658	7.49837	0.0106318	0.137784
CSGALNACT1	-1.19723	3.58911	7.39195	0.0106476	0.137909
ASIC4	5.86802	-2.33526	7.6221	0.0106635	0.138035
NAALAD2	1.66115	2.03809	7.38673	0.0106725	0.138072
RP11-546O6.4:ENSG00000260677	-5.20248	-2.18776	7.78717	0.010689	0.138162
RBM15B	-0.380466	5.97751	7.38269	0.0106918	0.138162
CIAO1	0.315766	6.55498	7.37762	0.010716	0.138396
RNF13	0.441748	6.54759	7.3757	0.0107252	0.138435
LRRC26	3.80742	-0.605875	7.3744	0.0107315	0.138436
SYS1-DBNDD2	-4.75619	0.24193	7.47489	0.0107412	0.138482
BC025370	6.49296	-1.77112	7.46375	0.0107935	0.139076
BX648855	4.4805	-0.988877	7.35712	0.0108147	0.139188
AX746834	5.86703	-1.92605	7.58763	0.0108199	0.139188
DCDC2	1.17766	2.71243	7.35547	0.0108227	0.139188
HPCAL1	-0.694639	3.42866	7.35459	0.0108269	0.139188
TMEM100	-4.02864	-0.115054	7.35266	0.0108363	0.139228
C10orf10	-0.425441	8.33247	7.34875	0.0108553	0.139392
INPP5A	0.430733	5.55878	7.34363	0.0108802	0.139529
FLJ00278	5.93859	-1.75519	7.57295	0.0108874	0.139529
LOC729080	5.26048	-2.16876	7.57262	0.0108888	0.139529
GJA9-MYCBP	7.73445	-0.704729	7.62325	0.0108908	0.139529
TRIM55	-0.752119	4.65089	7.3396	0.0108998	0.139565
COX5B	0.660604	7.21056	7.33779	0.0109087	0.139598
CLEC3B	5.31848	-1.79231	7.43771	0.0109168	0.139624
C1orf210	0.65461	4.30756	7.33326	0.0109308	0.139643
CLCA4	-5.44862	-2.72251	7.96308	0.0109276	0.139643
PLBD1	0.485577	4.76371	7.32862	0.0109536	0.139826
APLP2	0.392036	8.58332	7.32653	0.0109638	0.139826
TNFAIP8	-0.805137	3.83137	7.3272	0.0109605	0.139826
GLTP	0.430622	5.50855	7.31593	0.011016	0.140267
MYH16	-5.53395	-2.13739	7.41856	0.0110086	0.140267
COL15A1	-5.6476	-1.16112	7.41555	0.011023	0.140267
LINC00638	-3.88952	-0.558255	7.31443	0.0110234	0.140267
CAMKK1	0.989469	3.47657	7.30903	0.0110501	0.140527
RP11-16E12.1:ENSG00000259448	5.10449	-2.60082	7.70273	0.0110624	0.140527
ATP2B3	2.35522	1.69504	7.30649	0.0110626	0.140527
LINC00466	-5.37953	-1.85515	7.40584	0.0110699	0.140541
OLFML2B	-3.68327	-0.232669	7.30356	0.0110772	0.140553
MSH4	5.84538	-2.28602	7.69472	0.0110986	0.140695
LOC100288332	1.20511	3.23846	7.29753	0.0111072	0.140695
DAPK1	-0.624814	5.79002	7.29799	0.0111049	0.140695
LINGO4	1.44819	2.2238	7.29116	0.0111389	0.141018
TSPYL1	0.411171	5.82371	7.28798	0.0111548	0.141117
AC019186.1:ENSG00000234584	-5.88277	-2.13448	7.51471	0.0111593	0.141117
CEP85	0.641046	3.77903	7.28078	0.0111909	0.141397
HOXD8	-1.37264	1.88673	7.28016	0.0111941	0.141397
CAAP1	0.856276	3.34035	7.27613	0.0112143	0.141573
RGL3	1.37732	3.25085	7.27304	0.0112298	0.141615
PAFAH2	0.582608	4.26409	7.27296	0.0112302	0.141615
SLC9A7	0.736498	4.30192	7.26622	0.0112643	0.141738
PNLIPRP2	5.72906	-1.85515	7.49245	0.0112653	0.141738
ZFYVE20	-0.464069	5.33767	7.2673	0.0112588	0.141738
ZC4H2	-0.711363	3.55972	7.26614	0.0112647	0.141738
PNMAL2	0.824412	2.97644	7.26238	0.0112837	0.141771
DNAJB6	-0.357328	6.65148	7.26409	0.0112751	0.141771
AK2	-0.520961	8.07308	7.26176	0.0112868	0.141771
BC017988	-6.19621	-2.36704	7.65126	0.0112972	0.141821
RP11-279F6.1:ENSG00000245750	5.46903	-1.83245	7.35342	0.0113268	0.141971
PC	-0.923676	6.6557	7.25412	0.0113256	0.141971
TESC	-5.70734	-2.46538	7.5291	0.011329	0.141971
ELMO1	-2.05592	1.51377	7.2524	0.0113344	0.141971
SLC16A11	2.00551	0.82277	7.24727	0.0113605	0.142217
GUSBP5	5.86198	-1.22053	7.3454	0.0113667	0.142217
ZPLD1	-5.68757	-2.33228	7.63455	0.0113745	0.142229
PFKL	-0.441859	7.08726	7.24339	0.0113804	0.142229
ABCD3	0.441478	5.37132	7.23881	0.0114038	0.142443
C6orf141	3.42535	0.358081	7.23668	0.0114147	0.14245
FSCN3	-4.93583	-2.10482	7.33531	0.0114171	0.14245
KLHL7	0.443642	5.23775	7.23196	0.0114389	0.142643
TAF12	-0.631139	3.52658	7.23057	0.0114461	0.142653
RP5-1125A11.1:ENSG00000228265	2.30334	0.312559	7.22853	0.0114566	0.142705
SLC29A2	0.840208	3.84485	7.2249	0.0114753	0.142736
PHF10	0.599447	5.18533	7.22475	0.0114761	0.142736
BC040733	-6.16225	-1.92789	7.44735	0.0114833	0.142736
RP11-467C18.1:ENSG00000270457	-5.90105	-2.14539	7.4471	0.0114845	0.142736
ACOT2	1.14687	2.34159	7.21742	0.0115139	0.142972
HSPA1B	0.480822	8.54885	7.21686	0.0115169	0.142972
ANKRD36C	5.8479	-0.678814	7.31433	0.0115226	0.142972
CRB1	-6.26988	-1.45547	7.31029	0.0115431	0.143147
FKBP6	-5.42768	-2.09885	7.43204	0.0115584	0.143203
ASPHD1	-2.70559	1.36731	7.20848	0.0115603	0.143203
AK126532	6.32228	-2.4199	7.81138	0.0115893	0.143465
POPDC3	5.19301	-1.28963	7.29861	0.0116024	0.143465
KCNJ16	5.60367	-2.64863	7.65202	0.0116031	0.143465
PTDSS1	-0.415786	6.9464	7.19884	0.0116106	0.143465
SLC16A5	-0.738226	3.23518	7.19776	0.0116162	0.143465
LINC00597	-6.05054	-2.1266	7.4688	0.0116198	0.143465
TIMM44	0.341789	5.84684	7.19029	0.0116553	0.143734
MKNK1	0.576256	4.28165	7.18924	0.0116608	0.143734
F13A1	-6.01207	-1.61813	7.28906	0.0116511	0.143734
GTF3C3	-0.549918	5.3471	7.18534	0.0116814	0.143908
ORMDL1	-0.370851	5.56321	7.18241	0.0116968	0.144019
PTMS	-0.505893	7.95437	7.17599	0.0117306	0.144356
LOC100505912	4.41458	-1.001	7.17339	0.0117444	0.14438
BAZ2B	0.827155	5.41418	7.17318	0.0117455	0.14438
SLC24A3	0.763144	5.01907	7.17022	0.0117612	0.144494
FAM102A	0.394686	7.86505	7.16201	0.0118047	0.144787
PLEKHH2	1.2737	4.90208	7.16055	0.0118125	0.144787
KCNB2	-2.55119	1.08742	7.16391	0.0117946	0.144787
NTSR1	-5.67729	-2.37726	7.25975	0.0118022	0.144787
NFE2L3	-1.04584	2.97781	7.15967	0.0118172	0.144787
SLC8A3	-6.09997	-2.18601	7.53959	0.0118257	0.144811
WBSCR16	0.349341	5.44796	7.15263	0.0118548	0.144902
KLHL31	5.53037	-1.72396	7.24743	0.0118664	0.144902
KRT40	2.83771	0.724155	7.14993	0.0118692	0.144902
ARRDC1	0.509046	5.35473	7.14943	0.0118719	0.144902
SLC25A37	-1.04083	8.58581	7.15279	0.0118539	0.144902
LETM2	-5.25062	-1.66727	7.24963	0.0118549	0.144902
BC038570	5.48304	-2.23555	7.52701	0.0118869	0.145007
BST2	-1.53345	6.56554	7.14139	0.011915	0.145271
CTNNB1	0.336209	9.23214	7.13944	0.0119255	0.14532
SMCO4	-0.909106	3.05762	7.13584	0.0119449	0.145477
ECHS1	0.474639	7.11758	7.13023	0.0119751	0.145766
TCF12	0.435775	6.40898	7.12799	0.0119872	0.145835
RPS6KA1	-0.532835	4.74175	7.12577	0.0119993	0.145882
CYP4X1	-5.451	-1.72439	7.22077	0.0120064	0.145882
AK092380	-5.88683	-2.4619	7.50098	0.0120147	0.145882
EEF2K	-0.406431	5.66716	7.12248	0.0120171	0.145882
MCM7	-0.478337	6.96154	7.11922	0.0120347	0.14599
FKBP11	-1.07304	2.86682	7.11844	0.012039	0.14599
LRRN1	-1.00568	3.74437	7.11559	0.0120545	0.146099
DTX3	0.547992	5.35582	7.11258	0.0120709	0.146125
SPATA25	5.19	-1.5962	7.20793	0.0120745	0.146125
RP11-430B1.2:ENSG00000259577	-5.97739	-1.47008	7.20762	0.0120762	0.146125
KLRG2	1.10081	3.01218	7.11017	0.012084	0.146141
SMIM17	5.78239	-1.48104	7.31865	0.0121314	0.146527
TP63	5.86769	-2.40487	7.31736	0.0121381	0.146527
ACR	4.32382	-1.13981	7.09956	0.0121421	0.146527
MEST	-3.05304	2.87056	7.10043	0.0121373	0.146527
RAB40A	5.20591	-1.90122	7.3104	0.0121743	0.146827
LAMA5	0.585594	7.83351	7.09029	0.012193	0.146827
HSD11B1	-2.87968	1.79393	7.09192	0.012184	0.146827
TUBB3	-1.7091	2.00064	7.0913	0.0121874	0.146827
RP11-109E12.1:ENSG00000273073	5.48596	-2.56498	7.6792	0.0122027	0.146864
ANGPT2	-5.61499	-2.55827	7.46096	0.0122142	0.146924
KIAA1467	0.841143	3.47457	7.08209	0.0122383	0.147056
UBXN2B	0.383186	5.62895	7.08134	0.0122425	0.147056
ITGB5	0.535659	6.03014	7.0809	0.0122449	0.147056
SLC9A4	-5.77614	-1.95664	7.29359	0.0122622	0.147186
COLEC12	0.83846	4.40331	7.0761	0.0122715	0.147218
NDUFA6	0.601406	5.88772	7.07129	0.0122982	0.147398
RP11-289F5.1:ENSG00000226798	-6.08284	-1.44367	7.16605	0.0122996	0.147398
KIF3A	0.637423	4.93129	7.06656	0.0123245	0.14751
SND1-IT1	6.18149	-2.00646	7.43833	0.0123286	0.14751
FAM129C	-5.01957	-2.52495	7.2815	0.0123259	0.14751
PSMD12	-0.394117	5.5558	7.06395	0.0123391	0.147556
AK097453	-1.22701	1.66755	7.06161	0.0123521	0.147634
HDAC5	0.512591	6.03873	7.05822	0.0123711	0.147782
POC1B-GALNT4	-8.04065	0.085056	7.14302	0.0124254	0.148351
PHACTR1	-1.46188	1.98329	7.04707	0.0124337	0.148371
CR627240	5.47067	-2.26109	7.13985	0.0124428	0.148376
KIAA0141	0.435928	5.84072	7.04231	0.0124605	0.148376
TADA3	-0.41697	6.32884	7.04282	0.0124576	0.148376
ERVMER34-1	-1.35322	3.11681	7.04265	0.0124586	0.148376
CD79B	-1.32278	2.83305	7.03589	0.0124968	0.148729
KRT36	5.31796	-2.25443	7.24616	0.0125141	0.148777
RP11-981G7.2:ENSG00000253641	-5.90658	-2.13612	7.12692	0.0125141	0.148777
GH1	-5.94757	-2.49933	7.29097	0.0125265	0.148846
ADAMTSL2	1.19355	2.59675	7.02266	0.0125719	0.149042
CCDC33	5.75989	-2.46544	7.52283	0.0125797	0.149042
KB-208E9.1:ENSG00000272733	6.11739	-2.03295	7.23148	0.0125932	0.149042
ACOT11	0.935492	2.34799	7.0139	0.0126219	0.149042
NDUFA7	0.568608	5.9258	7.01272	0.0126287	0.149042
LOC728392	-5.36617	-2.27039	7.23829	0.0125564	0.149042
NCF1C	-5.53456	-2.59496	7.45662	0.0125589	0.149042
P704P	-6.06978	-2.34456	7.39191	0.0125672	0.149042
SYS1	-0.433955	5.12544	7.01897	0.0125929	0.149042
MMP13	-3.6253	0.933892	7.01807	0.0125981	0.149042
RP11-363E6.4:ENSG00000272425	-5.04539	-1.45525	7.22856	0.012609	0.149042
POFUT2	-0.474872	5.79879	7.01314	0.0126262	0.149042
PDP1	-0.517895	4.60682	7.01259	0.0126294	0.149042
RASAL3	5.40652	-1.6289	7.10019	0.0126629	0.149147
SPATA1	5.50448	-1.66172	7.21659	0.012674	0.149147
SUCLA2	0.561462	4.98841	7.00456	0.0126754	0.149147
MCM6	-0.596863	5.57032	7.00901	0.0126499	0.149147
ZDHHC9	-0.398299	6.22534	7.00698	0.0126616	0.149147
SPINK1	-4.03589	-0.335184	7.00297	0.0126846	0.149147
TBL2	-0.548343	5.71148	7.00294	0.0126848	0.149147
LRRC37A4P	1.35639	4.4671	6.99901	0.0127074	0.149335
PDZRN3	0.49574	5.20608	6.99408	0.0127358	0.149537
FZD1	0.484551	6.73226	6.99328	0.0127404	0.149537
CCL5	-3.15968	2.80708	6.99256	0.0127446	0.149537
TNN	-5.23995	-2.19618	7.19902	0.01277	0.149758
IL3RA	5.09414	-2.41011	7.35166	0.0127781	0.149774
IL8	-1.28927	4.3026	6.9852	0.0127872	0.149803
PAH	-3.43739	-0.117566	6.98244	0.0128032	0.149912
RP11-1007O24.2:ENSG00000261187	5.48397	-1.48217	7.07319	0.0128153	0.149936
SHOC2	-0.387231	5.99704	6.97979	0.0128186	0.149936
NTRK3	5.25685	-1.19067	7.06782	0.0128458	0.150175
PLXDC2	-0.587017	4.97591	6.97203	0.0128639	0.150309
TPD52L1	0.582761	6.42558	6.96474	0.0129065	0.150556
GMCL1	0.516255	5.16574	6.96452	0.0129078	0.150556
SRGAP2D	2.3074	1.77628	6.96197	0.0129228	0.150556
SERP1	-0.427167	7.30021	6.96324	0.0129153	0.150556
HSPA4	-0.427592	7.18973	6.96299	0.0129168	0.150556
SENP3-EIF4A1	-0.481807	8.14959	6.96154	0.0129253	0.150556
LPAR5	-1.46434	2.47962	6.95949	0.0129373	0.150618
COL9A2	0.76026	6.00953	6.95387	0.0129704	0.150768
PTGS1	-2.20028	1.4464	6.95528	0.0129621	0.150768
RP11-54O7.17:ENSG00000272512	-0.875417	3.76106	6.95415	0.0129687	0.150768
TMEM80	0.831022	2.90073	6.95172	0.0129831	0.150838
DQ786258	5.99711	-1.51247	7.15637	0.0130066	0.150954
RIMS2	5.65383	-1.36047	7.03801	0.0130167	0.150954
SEMA3E	-1.62536	3.64348	6.94744	0.0130084	0.150954
BCL2L11	-0.496242	4.69959	6.94546	0.01302	0.150954
TMEM173	-0.79825	5.07229	6.94222	0.0130393	0.151099
LINC00571	5.27723	-2.28879	7.14798	0.0130537	0.151188
FAM102B	0.619116	3.39225	6.93669	0.013072	0.151323
SLC2A12	1.20832	2.16936	6.93244	0.0130973	0.151538
FAM196A	5.60667	-1.23049	7.02182	0.0131106	0.151613
MATN3	5.86161	-1.19551	7.02053	0.0131181	0.151621
EDEM2	0.670516	4.95418	6.91948	0.0131748	0.152126
LOC100130093	0.805515	3.05758	6.91876	0.013179	0.152126
DUSP19	1.01727	2.34302	6.91826	0.0131821	0.152126
AK057657	0.67349	4.7893	6.91415	0.0132067	0.152332
KRTAP5-11	5.4911	-2.69173	7.76891	0.0132389	0.152546
SCN3A	-5.35563	-2.40452	7.47218	0.013238	0.152546
SASH1	0.694184	5.03015	6.90719	0.0132486	0.15258
LOC100996634	5.21442	-2.50358	7.11063	0.0132656	0.152636
C2orf74	0.80768	3.26784	6.9022	0.0132788	0.152636
TOR1AIP1	0.459065	7.00346	6.90188	0.0132806	0.152636
RASIP1	-0.805212	3.34161	6.90278	0.0132752	0.152636
FAM84B	0.603432	5.91247	6.89415	0.0133275	0.152868
GRM4	-5.97064	-2.24131	7.14706	0.0133175	0.152868
RP11-290F20.2:ENSG00000233077	-5.88473	-1.50755	6.98487	0.0133276	0.152868
JAK3	-1.36889	2.71533	6.89404	0.0133281	0.152868
AK055459	-4.57094	-1.11718	6.89289	0.0133351	0.15287
IFI27L1	1.00023	2.45739	6.88987	0.0133535	0.152961
DPM2	0.35367	5.38214	6.88599	0.0133771	0.152961
NUB1	-0.726537	6.8265	6.88859	0.0133613	0.152961
SYT4	-5.66249	-2.3937	7.2437	0.0133636	0.152961
SAP30L-AS1	-5.25766	-1.93385	6.97702	0.0133742	0.152961
TM4SF18	0.478308	6.03823	6.88208	0.013401	0.153156
GS1-166A23.2:ENSG00000272361	-6.13581	-1.8527	6.96606	0.0134396	0.153519
AX747261	4.06098	-0.857489	6.87146	0.013466	0.153742
PHKB	0.440263	6.63136	6.86494	0.0135061	0.154005
CCDC180	2.53886	2.07829	6.86345	0.0135152	0.154005
GTSE1-AS1	5.02727	-1.25101	6.95241	0.0135215	0.154005
TMEM116	0.969138	3.17536	6.86188	0.0135249	0.154005
GRAP2	6.26241	-2.26005	7.21115	0.0135459	0.154005
DENND1B	0.482097	4.78511	6.85715	0.0135541	0.154005
GLI1	-5.99522	-2.46607	7.2715	0.0135459	0.154005
JPH1	-0.901254	3.10956	6.85847	0.0135459	0.154005
PTPRC	-4.89442	-2.6782	7.26971	0.0135558	0.154005
CD38	-5.88408	-1.36023	6.94612	0.0135595	0.154005
PXDNL	-5.8901	-1.63785	6.94529	0.0135645	0.154005
PSG4	-5.4897	-2.0229	6.94222	0.013583	0.154114
GCSAM	-5.20794	-1.64041	7.05511	0.0135878	0.154114
DKFZp586G0322	5.47674	-2.56028	7.2616	0.0136011	0.154187
HACE1	0.783075	3.60025	6.84824	0.0136093	0.154202
EPHX1	-0.52103	6.12585	6.84615	0.0136223	0.154271
PCDHA4	0.631291	3.81805	6.84298	0.013642	0.154339
TAT	-5.3888	-2.40756	7.19538	0.0136352	0.154339
EFEMP1	-1.14744	3.47223	6.83907	0.0136664	0.154537
RP11-65J3.2:ENSG00000226355	5.2596	-2.14356	7.03532	0.0137046	0.154671
CTD-2377D24.6:ENSG00000244649	1.77262	1.30719	6.83281	0.0137054	0.154671
LBP	-1.78267	4.35853	6.83381	0.0136992	0.154671
ITPRIPL2	-0.724041	4.80712	6.83275	0.0137058	0.154671
RP11-367G18.1:ENSG00000230943	-6.22371	-2.27255	7.17951	0.0137257	0.154818
RBFADN:ENSG00000261126	4.86955	-2.46019	7.02669	0.0137559	0.155023
ESYT3	0.825084	3.06443	6.8235	0.0137638	0.155023
GS1-122H1.2:ENSG00000228918	5.74631	-2.60992	7.17272	0.0137647	0.155023
AL022344.7:ENSG00000259869	-4.69423	-2.41993	7.02022	0.0137946	0.155282
SIX1	1.04176	3.43018	6.81297	0.0138302	0.155396
GNG12-AS1	5.27714	-2.37477	6.90143	0.0138323	0.155396
CTBP1-AS1	-0.74307	4.24811	6.81537	0.013815	0.155396
HSF1	-0.378967	6.79099	6.81429	0.0138218	0.155396
RASAL1	0.577121	4.12483	6.80445	0.0138841	0.15573
[truncated: 17,984 more rows]
