# Supplementary material for: High accuracy gene expression profiling of sorted cell subpopulations from breast cancer PDX model tissue
Source: PLoS One. 2020 Sep 10;15(9):e0238594. doi: 10.1371/journal.pone.0238594 (PMC7482927; doi:10.1371/journal.pone.0238594)
Supplement: S13 Table — (XLSX) [file pone.0238594.s030.xlsx]

## Sheet: S13 CD133
gene	logFC	logCPM	F	PValue	FDR
PROM1	3.73272	9.21155	90.0462	1.13844e-10	2.55535e-06
CXCL12	2.53931	3.2431	52.0767	4.1564e-08	0.00033345
ZNF385C	-1.91465	4.8227	51.7093	4.4567e-08	0.00033345
CNN2	1.38727	5.94285	50.0743	6.10327e-08	0.000336228
COL2A1	-4.99871	4.67573	49.0276	7.48971e-08	0.000336228
ACAN	-4.76278	4.42667	47.0953	1.10102e-07	0.00041189
AZGP1	1.41469	8.54102	45.7364	1.45226e-07	0.000465676
KIF11	2.01083	4.46126	41.8974	3.26612e-07	0.000916392
SLC34A2	2.72991	7.78576	40.3214	4.61457e-07	0.00109032
GINS4	1.29981	4.8188	39.6636	5.34327e-07	0.00109032
CALD1	1.18041	6.55471	39.7274	5.26751e-07	0.00109032
FANCI	1.62434	4.84454	37.5221	8.69831e-07	0.00162702
MMP7	1.72847	10.3179	36.7299	1.04588e-06	0.00166019
LOXL4	1.65635	4.79066	36.1745	1.19175e-06	0.00166019
CYP1B1	1.61031	5.32052	36.621	1.0729e-06	0.00166019
ALPL	1.55067	4.48122	36.4442	1.11838e-06	0.00166019
DHFR	1.2632	5.09249	35.707	1.33135e-06	0.00166019
ECE1	1.00099	6.53061	35.9073	1.26949e-06	0.00166019
RCAN1	0.80394	8.08288	35.4796	1.40546e-06	0.00166037
PDZK1IP1	1.87543	5.98724	34.1946	1.91587e-06	0.00215018
GLUL	1.36265	8.54922	33.2291	2.42835e-06	0.00257862
SOX8	-1.84783	7.24094	33.0678	2.52738e-06	0.00257862
NALCN	-2.98218	2.79227	32.8335	2.67892e-06	0.00261439
ITGB2	2.36736	3.74946	32.144	3.18391e-06	0.00296124
PPP1R1A	1.8556	3.97308	32.0042	3.29818e-06	0.00296124
C11orf82	1.5589	4.05453	31.1016	4.14961e-06	0.00327067
SLC6A14	1.23486	5.60524	30.6485	4.6628e-06	0.00327067
TSPAN33	1.10264	4.48188	30.8916	4.37953e-06	0.00327067
DNAJA4	-1.12499	7.57014	30.8791	4.39361e-06	0.00327067
KIF26B	-1.66973	4.11724	30.7888	4.49702e-06	0.00327067
CX3CL1	-1.72411	9.51323	30.687	4.6167e-06	0.00327067
GRIN2C	-3.53153	5.26575	31.0567	4.19762e-06	0.00327067
CARHSP1	1.03746	6.64046	30.3394	5.05143e-06	0.00333484
XYLT1	-2.52338	7.05693	30.4477	4.91145e-06	0.00333484
FBLN7	9.02211	1.22948	30.21	7.23439e-06	0.00451064
RDH10	1.34595	9.22422	29.0456	7.09596e-06	0.00451064
FABP7	2.07953	5.66894	28.5952	8.00161e-06	0.00485417
ARHGEF26	-1.46381	4.4936	28.4627	8.29105e-06	0.00489739
ERBB4	-3.29067	2.40069	28.2753	8.7194e-06	0.00501835
LYSMD3	-1.35659	4.2246	27.8253	9.84772e-06	0.00552605
LTF	3.92115	11.9291	27.6001	1.04699e-05	0.00572664
ART3	2.26909	4.15996	27.429	1.09706e-05	0.00572664
MKL1	0.909685	5.71958	27.4556	1.08911e-05	0.00572664
PODXL	1.46612	6.15238	27.2601	1.14899e-05	0.00580769
SERPINI1	-1.70878	3.11349	27.2118	1.16433e-05	0.00580769
FANCA	1.99492	2.96195	26.8309	1.29318e-05	0.00598692
MOCOS	1.81264	3.32694	26.9299	1.25828e-05	0.00598692
FAM167A	1.77147	2.88406	26.8276	1.29436e-05	0.00598692
LEFTY2	-2.7622	4.22503	26.7926	1.30695e-05	0.00598692
MOXD1	-2.41647	3.23814	26.6281	1.36791e-05	0.00614082
TSC22D3	-1.01034	5.55597	26.1237	1.57445e-05	0.00682217
LOC158376	-1.89138	3.27534	26.1101	1.58047e-05	0.00682217
MAP3K8	1.69578	4.73852	25.8796	1.68615e-05	0.00714098
SESN1	-1.63236	3.16148	25.6842	1.78166e-05	0.00740577
RARRES1	1.57138	5.80814	25.6033	1.82288e-05	0.00743936
SHISA2	-2.74638	3.21919	25.1812	2.05504e-05	0.00823703
FBLN5	1.65581	4.73055	24.5837	2.43924e-05	0.00862495
TPM2	1.33346	6.44235	24.8413	2.26492e-05	0.00862495
LRP8	1.29834	4.15081	24.81	2.2854e-05	0.00862495
EMP2	1.15635	7.4663	24.7091	2.35269e-05	0.00862495
PLD2	1.09171	4.33556	24.5554	2.45922e-05	0.00862495
FLNA	0.978806	9.06824	24.6283	2.40806e-05	0.00862495
SMARCD2	0.627792	6.49948	24.5904	2.4345e-05	0.00862495
ADCY2	-1.32415	4.83652	24.5705	2.4485e-05	0.00862495
ASRGL1	-2.41602	2.11483	24.4519	2.53385e-05	0.00874999
CFTR	6.05217	0.752289	24.3829	2.585e-05	0.00879134
TMPO	1.05078	5.45719	24.1752	2.74559e-05	0.00880392
FBXL16	-1.17669	4.36869	24.2541	2.68333e-05	0.00880392
RPS6KA6	-1.72429	2.89744	24.2106	2.71747e-05	0.00880392
AD_1	-2.38673	10.6918	24.3068	2.64263e-05	0.00880392
SLPI	1.59873	7.57037	24.0607	2.83858e-05	0.00894272
FHL2	1.3245	5.79145	23.8397	3.02792e-05	0.00894272
DCHS2	1.15601	6.28939	23.9702	2.91452e-05	0.00894272
RCC1	1.05033	5.08433	23.8649	3.00561e-05	0.00894272
NXPH4	-1.06708	6.85523	23.8508	3.01803e-05	0.00894272
ABCA2	-1.47024	6.52657	23.9603	2.92295e-05	0.00894272
SHISA3	-7.82507	0.0983374	24.557	3.15919e-05	0.00920925
MYBL2	1.99232	5.09941	23.5767	3.27079e-05	0.0093043
TACSTD2	0.813865	9.72105	23.5727	3.2747e-05	0.0093043
KAL1	1.30707	4.97888	23.3502	3.49669e-05	0.00952213
MCM5	1.26236	5.37924	23.2068	3.64833e-05	0.00952213
WFDC2	1.13796	5.00014	23.3535	3.49328e-05	0.00952213
MOV10	1.06197	4.87433	23.254	3.59765e-05	0.00952213
EPS8	0.908837	6.11261	23.4486	3.39657e-05	0.00952213
FAT4	-1.79075	3.65099	23.2554	3.5962e-05	0.00952213
JA760615	-2.31026	4.80822	23.2415	3.61099e-05	0.00952213
ANXA6	0.658807	6.95393	23.0652	3.80492e-05	0.00975708
DTX3	-0.992804	5.35582	23.0433	3.82981e-05	0.00975708
ID4	-1.71626	6.38566	23.0093	3.86875e-05	0.00975708
SCIN	-1.86552	4.49644	22.9412	3.94801e-05	0.00984633
ISLR	1.24164	5.17062	22.6882	4.2579e-05	0.0103884
LRRC8B	0.983347	5.5908	22.7147	4.22427e-05	0.0103884
KCNQ1	3.33813	3.2038	22.3442	4.72164e-05	0.0112025
SLC5A6	1.60004	4.85801	22.3827	4.66719e-05	0.0112025
CTSL1	-1.16592	6.95348	22.3304	4.74131e-05	0.0112025
SLC38A3	1.88638	4.24297	22.0453	5.16843e-05	0.0116422
SLC39A11	0.82022	5.35836	22.1036	5.07791e-05	0.0116422
ELOVL7	-1.00094	5.20756	22.1205	5.05199e-05	0.0116422
CKB	-1.10597	7.03675	22.0989	5.08522e-05	0.0116422
FABP3	-2.59084	4.41794	22.0337	5.18678e-05	0.0116422
NMB	1.28298	5.46247	21.9575	5.30817e-05	0.0116811
SYNGR3	-1.71913	2.95467	21.9672	5.29263e-05	0.0116811
C3	2.85031	7.45296	21.8468	5.49e-05	0.0118598
GDPD5	-2.1923	6.12572	21.8438	5.49505e-05	0.0118598
FOXI1	2.50055	3.37356	21.6572	5.81718e-05	0.01209
TRIM55	1.31527	4.65089	21.678	5.78026e-05	0.01209
TNS3	0.762685	7.24964	21.7258	5.69645e-05	0.01209
SCRG1	-1.38442	3.97214	21.6574	5.81676e-05	0.01209
LIF	1.7196	5.80376	21.3649	6.36299e-05	0.0125585
WDR86	1.70786	4.24036	21.3571	6.37828e-05	0.0125585
PTPRU	1.16988	6.25522	21.4773	6.14683e-05	0.0125585
RAB11FIP3	-1.24825	5.21982	21.3734	6.34629e-05	0.0125585
ABTB2	-1.3129	4.86125	21.4115	6.27239e-05	0.0125585
SH3BP4	-1.48259	6.62726	21.372	6.34913e-05	0.0125585
CTSB	0.779736	9.68125	21.2945	6.50238e-05	0.0125821
SIRPA	-1.08836	7.59915	21.3131	6.4653e-05	0.0125821
UHRF1	2.14462	4.48336	20.9806	7.16519e-05	0.0129095
EXO1	2.11566	3.20078	20.9698	7.18921e-05	0.0129095
DTL	2.09973	4.56174	21.0262	7.06464e-05	0.0129095
CHI3L1	1.68279	10.0656	21.1731	6.75065e-05	0.0129095
TTC39C	1.50558	4.10103	21.0014	7.11917e-05	0.0129095
VDR	1.21901	4.70738	21.0653	6.9795e-05	0.0129095
SSBP3	0.778252	4.53132	21.0084	7.10364e-05	0.0129095
CYP2U1	-1.31445	3.55026	21.0119	7.09606e-05	0.0129095
TENM1	-3.73913	1.60606	21.0724	6.9642e-05	0.0129095
DUSP2	1.68893	4.47757	20.691	7.8409e-05	0.0138994
SLC11A2	0.76476	6.99687	20.6314	7.98819e-05	0.0138994
ATP8B1	0.707043	5.58809	20.633	7.98425e-05	0.0138994
ADAMTS3	-1.74581	3.29069	20.6647	7.90548e-05	0.0138994
ACADSB	-1.01956	6.01868	20.5529	8.18691e-05	0.0139409
SRXN1	-1.03818	5.56101	20.5656	8.15435e-05	0.0139409
HRCT1	-1.28272	5.70446	20.5484	8.19831e-05	0.0139409
TOP2A	1.53776	6.0016	20.5095	8.29879e-05	0.013964
COL11A2	-2.17632	3.05206	20.4951	8.33634e-05	0.013964
PRR16	-2.46657	3.46886	20.3573	8.70474e-05	0.0144731
C17orf61-PLSCR3	9.61099	1.08367	20.9752	8.8016e-05	0.0145265
GAB1	-1.219	5.02625	20.292	8.88562e-05	0.0145581
PDLIM1	1.44345	3.77571	20.1652	9.24783e-05	0.0149458
SCARA3	1.06572	7.35899	20.1491	9.29493e-05	0.0149458
KANK4	-1.58386	3.93582	20.1399	9.32196e-05	0.0149458
PLS3	-0.657436	7.839	20.1039	9.42853e-05	0.0150094
HMOX1	1.34509	4.93083	20.0551	9.57516e-05	0.0151355
GINS1	1.85985	3.08715	19.9644	9.85428e-05	0.0154267
CPXM2	0.949883	6.26041	19.9508	9.89683e-05	0.0154267
CDT1	1.77201	2.97034	19.8009	0.000103795	0.0160674
ASF1B	1.74194	4.95829	19.7784	0.000104541	0.0160721
ZC4H2	1.18855	3.55972	19.6463	0.000109038	0.0166494
E2F2	2.15624	3.39088	19.5646	0.000111921	0.0167215
NPY1R	1.11083	4.01276	19.5922	0.000110939	0.0167215
TIMP3	-1.15146	7.09339	19.5488	0.00011249	0.0167215
TPRN	-1.19963	4.3542	19.5512	0.000112402	0.0167215
CENPW	2.65511	2.7419	19.4197	0.000117238	0.0173126
MELK	2.17683	4.0973	19.2871	0.000122341	0.0179481
ACTA2	1.63177	3.41767	19.1744	0.000126862	0.0180225
CBS	1.19921	5.44143	19.2015	0.000125758	0.0180225
DPP3	0.84467	4.43669	19.2308	0.000124576	0.0180225
TLDC1	0.587388	6.64277	19.209	0.000125458	0.0180225
AKAP1	-1.02359	7.73895	19.1829	0.000126516	0.0180225
SAA2	2.30655	5.57381	19.0226	0.000133239	0.0181602
DAAM2	1.93507	3.16751	19.0765	0.000130937	0.0181602
NCAPH	1.63219	3.3189	18.9819	0.00013501	0.0181602
TYMS	1.24046	6.36066	19.1024	0.000129847	0.0181602
MCM6	0.993165	5.57032	18.9851	0.000134869	0.0181602
ATP13A2	0.812838	5.29222	18.9651	0.000135744	0.0181602
NUDT4	-0.978011	6.11669	19.0059	0.000133961	0.0181602
SLITRK5	-1.00356	5.46418	19.1104	0.000129513	0.0181602
GPRASP1	-2.52897	2.9158	19.0557	0.00013182	0.0181602
RASL12	-2.9149	3.26501	18.9611	0.000135923	0.0181602
SEMA3D	-2.15874	4.71003	18.8891	0.000139134	0.0184793
PLTP	1.94054	2.40176	18.834	0.000141643	0.0187019
FAM3C	-0.997314	7.20877	18.8159	0.00014248	0.0187023
NDRG4	-1.36673	6.20626	18.7871	0.000143821	0.0187686
NAP1L3	-2.27698	2.29589	18.7338	0.00014634	0.018987
XRCC3	2.29155	2.66314	18.697	0.000148105	0.0190839
MRPS30	-0.970935	3.98574	18.6656	0.000149626	0.0190839
ITGBL1	-2.52843	3.95457	18.6654	0.000149638	0.0190839
LYN	1.44842	7.09576	18.555	0.000155132	0.0192541
DHCR24	1.38461	7.25838	18.5849	0.000153624	0.0192541
PLXDC2	0.971899	4.97591	18.5548	0.000155144	0.0192541
SMC2	0.921427	5.39832	18.5525	0.000155261	0.0192541
MEF2A	-0.953998	7.7951	18.5687	0.000154438	0.0192541
IDH3A	-0.798196	7.13796	18.5194	0.000156948	0.0193563
FAM111B	2.09509	3.07712	18.496	0.000158156	0.0193987
MTRNR2L2	-2.11217	8.31401	18.3317	0.000166916	0.0203619
KIAA0101	2.36861	3.33459	18.2853	0.000169482	0.0204045
ZBTB47	-1.34043	5.63948	18.2943	0.000168979	0.0204045
GDF5	-1.98297	3.33823	18.2761	0.000169992	0.0204045
SIX1	-1.73143	3.43018	18.1506	0.000177174	0.0211535
TK1	1.56256	5.79353	18.0673	0.000182117	0.0215147
RBM38	0.737936	5.8483	18.0812	0.000181281	0.0215147
EFNA3	0.852343	4.83382	18.0338	0.000184143	0.0216401
ETS1	0.887393	7.6091	17.945	0.000189645	0.0220991
CRISPLD1	-1.35589	7.5795	17.939	0.000190017	0.0220991
SLIT3	3.08141	1.67616	17.9222	0.000191081	0.0221083
GINS2	1.099	4.69816	17.8869	0.000193331	0.0221515
HABP4	-0.827738	4.05286	17.8764	0.000194011	0.0221515
AF079515	-1.95554	9.07799	17.8701	0.000194416	0.0221515
FAM19A3	8.12259	-0.189021	18.3706	0.000195427	0.0221543
BCL2	-1.52841	4.18081	17.8122	0.000198193	0.022355
CDCA2	1.53457	3.99554	17.7646	0.000201355	0.0224268
RSU1	0.858236	5.41897	17.7576	0.000201827	0.0224268
CACNB4	-3.81989	2.55624	17.7607	0.000201618	0.0224268
RASSF3	-0.961691	5.00226	17.7075	0.000205221	0.0226916
OLFM4	3.1871	3.09013	17.5737	0.0002146	0.0232701
GABRP	2.4885	8.23794	17.6148	0.000211673	0.0232701
GINS3	0.99405	3.67999	17.5933	0.000213202	0.0232701
CTSC	0.924697	6.17484	17.5846	0.000213817	0.0232701
ANKH	-0.691729	6.45567	17.5482	0.000216436	0.0233564
VCL	0.623203	7.4105	17.5085	0.000219332	0.0235556
MGST2	0.844565	4.65366	17.4897	0.000220718	0.0235916
MTRNR2L8	-2.17282	3.82203	17.3993	0.000227514	0.0242028
LTBP2	2.34094	3.82822	17.3759	0.000229311	0.0242788
IFITM2	1.20935	6.06769	17.3346	0.000232517	0.0244876
PEG10	0.760219	8.63915	17.3224	0.000233474	0.0244876
ITGA6	-1.644	7.9564	17.3086	0.000234556	0.0244876
NCS1	0.90498	5.01708	17.2717	0.000237486	0.0245452
GPD2	0.675313	5.78334	17.2517	0.000239093	0.0245452
FZD9	-0.872899	5.29353	17.2496	0.000239262	0.0245452
SCUBE3	-2.00435	3.97007	17.2469	0.000239481	0.0245452
QPCT	-1.64168	4.53429	17.2184	0.00024179	0.0246692
ORM2	2.1892	5.19419	17.1776	0.000245145	0.0248025
RRM2	2.01556	4.54688	17.1756	0.000245307	0.0248025
PSTPIP1	1.75198	2.74387	17.0557	0.000255458	0.0257131
cytochrome_b	-2.23823	12.5357	17.0384	0.000256959	0.0257486
KLK5	2.00371	4.87658	16.974	0.000262629	0.026084
NASP	0.859901	6.21463	16.9869	0.000261476	0.026084
ZWINT	1.34232	4.04889	16.9318	0.000266412	0.0262276
BC033281	-1.31602	4.16652	16.9412	0.000265563	0.0262276
HMGB3	1.08612	5.66073	16.8749	0.00027161	0.0266225
MARVELD3	0.738201	4.90903	16.8407	0.000274784	0.0268166
MLF1IP	2.03878	3.85891	16.772	0.00028129	0.0273326
SORL1	-1.46373	5.69413	16.6002	0.000298284	0.028859
DSCR3	0.612269	5.85329	16.5837	0.000299975	0.028898
SHROOM3	-0.698982	7.17746	16.5023	0.00030846	0.0295884
CAPS	1.10879	6.01371	16.3699	0.00032281	0.0298557
TBC1D25	0.936676	3.78532	16.442	0.000314905	0.0298557
RPS6KA1	0.816772	4.74175	16.402	0.000319263	0.0298557
EEF2K	0.620279	5.66716	16.387	0.000320916	0.0298557
ATP10D	-0.616484	5.38832	16.452	0.000313826	0.0298557
SDR39U1	-0.830338	4.55178	16.3662	0.000323217	0.0298557
MMP24-AS1	-1.23506	5.76972	16.3826	0.0003214	0.0298557
SMOC1	-1.29919	4.90152	16.3997	0.000319523	0.0298557
GLRB	-1.64703	3.33756	16.4168	0.000317648	0.0298557
ADIRF	-1.65228	2.98475	16.3418	0.000325942	0.029984
SMPDL3B	0.849575	3.90287	16.2804	0.000332908	0.0304998
CNTN1	-4.02765	2.64992	16.2674	0.000334407	0.0305126
CACNA2D1	-7.27454	0.14395	16.645	0.000340858	0.0309753
TNIP3	3.46012	2.23566	16.1867	0.000343859	0.031122
POSTN	-4.05274	2.42369	16.1722	0.000345582	0.0311523
NCCRP1	1.18963	4.15579	16.1467	0.00034864	0.0313023
DCLK2	-1.50457	3.5381	16.0952	0.000354918	0.031739
ABHD3	-1.39124	3.63462	16.0722	0.000357748	0.0318651
FAM132B	7.06966	-0.318362	16.476	0.000360406	0.031975
NCAPG	1.75923	4.18146	16.0083	0.000365772	0.0320593
SORBS1	1.12569	5.05675	16.0245	0.000363713	0.0320593
DNAJC4	-0.839635	4.51489	15.9981	0.00036707	0.0320593
EFHD1	-1.05359	6.58571	16.0185	0.000364479	0.0320593
ODF3B	1.1445	3.57695	15.9441	0.000374021	0.0325398
BUB1	1.67219	4.41602	15.8789	0.000382598	0.0329034
C3orf18	-1.12073	3.55697	15.8864	0.000381591	0.0329034
ALDH1L1	-2.02392	4.95092	15.8841	0.000381899	0.0329034
TVAS5	-2.11752	14.8221	15.8111	0.000391744	0.0335614
AKAP10	-0.891656	3.98705	15.7764	0.000396507	0.0338403
RHOU	-1.47688	6.03009	15.7504	0.000400124	0.0340196
SLC25A33	1.16821	4.01959	15.6883	0.000408906	0.0346351
HSD17B2	5.66592	0.0614767	15.6492	0.000414534	0.0348005
ACOT11	1.4262	2.34799	15.6631	0.000412527	0.0348005
THEMIS2	1.19233	4.42165	15.6425	0.00041551	0.0348005
CKMT2	-1.67727	3.17106	15.546	0.000429805	0.035864
BBOX1	4.39672	1.70796	15.5247	0.000433031	0.0359993
SLC37A1	1.01925	4.58142	15.4817	0.000439632	0.0364132
CLPB	0.737015	4.90807	15.4445	0.000445421	0.0366226
PPAP2C	0.505862	6.56792	15.4444	0.000445423	0.0366226
AGTRAP	0.865701	5.62615	15.4291	0.000447831	0.0366862
LINC00284:ENSG00000233725	2.98468	3.26004	15.3982	0.000452736	0.0368193
C1RL	0.653714	6.69251	15.4066	0.000451395	0.0368193
PHF17	-0.713537	5.54002	15.3762	0.00045625	0.0369711
CCK	-2.57746	1.68359	15.3634	0.000458314	0.0370047
INTS7	0.636275	4.99236	15.3336	0.000463156	0.0372616
OTX1	-1.18027	3.82573	15.3129	0.000466553	0.0374009
CPB1	7.55371	-0.429167	15.69	0.000468619	0.0374321
EPHA4	1.51187	2.88392	15.2704	0.000473612	0.0374321
SCCPDH	1.24884	3.54506	15.2792	0.000472149	0.0374321
RALGPS1	-0.904866	5.02459	15.2834	0.000471451	0.0374321
STARD8	6.80964	-0.282698	15.5471	0.000491811	0.0379382
CCNE2	1.88601	2.91891	15.157	0.000493009	0.0379382
MCTP1	1.06752	2.97703	15.187	0.000487792	0.0379382
ERMAP	0.770825	4.214	15.154	0.000493538	0.0379382
LRP3	0.704499	5.77959	15.177	0.000489534	0.0379382
SNX24	-0.800201	4.42844	15.2053	0.000484644	0.0379382
SERTAD4	-1.07833	6.10821	15.1849	0.000488163	0.0379382
INHBB	-1.3069	4.64049	15.1616	0.000492197	0.0379382
NUP155	0.67955	4.59489	15.1323	0.000497339	0.0380999
BAG3	-0.677968	6.00189	15.1057	0.000502053	0.0381387
FAM134B	-1.5103	3.01278	15.1007	0.000502943	0.0381387
PAG1	-1.77303	2.10494	15.1048	0.00050222	0.0381387
CELSR1	0.888285	5.04584	15.0775	0.000507113	0.038208
SLC43A3	0.493851	6.2394	15.0766	0.000507262	0.038208
LRRC39	5.10038	0.488849	15.0214	0.00051732	0.0383341
SEMA6A	1.70954	4.69238	15.0205	0.000517474	0.0383341
INSR	0.670981	5.79869	15.0551	0.000511159	0.0383341
PDZD8	-0.759705	4.61702	15.0464	0.000512747	0.0383341
SAPCD2	-0.791382	5.86888	15.0387	0.000514148	0.0383341
EPHB4	0.731529	6.49146	14.9459	0.000531399	0.0392361
STIL	1.52665	4.42163	14.9285	0.000534718	0.039255
CSF1	0.725198	7.02857	14.9262	0.000535152	0.039255
TTYH3	0.897099	6.08243	14.8825	0.000543565	0.0397422
AMY1A	1.18426	2.92565	14.8584	0.000548259	0.0398638
FAM213B	1.06578	4.32987	14.8547	0.000548971	0.0398638
MAP4K4	0.577735	7.19274	14.8467	0.000550556	0.0398638
SLC22A20	1.01235	3.13729	14.7473	0.000570473	0.0411417
CPE	-1.99071	1.64096	14.7404	0.00057187	0.0411417
SCNN1G	2.38857	3.03674	14.7138	0.000577348	0.0411587
KIAA0040	-0.947114	5.10319	14.7186	0.000576369	0.0411587
ARL5A	-1.18097	6.07923	14.7126	0.000577607	0.0411587
CDC6	1.51887	3.0959	14.6969	0.00058087	0.0411602
MPDZ	-0.916397	4.87524	14.6948	0.000581297	0.0411602
SYT12	1.69649	5.81533	14.6425	0.000592313	0.041289
MCM7	0.689565	6.96154	14.6736	0.00058573	0.041289
UBQLN4	0.547241	5.58626	14.6584	0.000588945	0.041289
CYTH3	-0.721073	4.93122	14.6551	0.000589635	0.041289
AGPAT2	-1.03492	7.30004	14.6448	0.000591816	0.041289
COL18A1	0.952733	5.54044	14.6121	0.000598814	0.0414845
MAGI2	-1.14638	3.23271	14.6176	0.000597638	0.0414845
LY6D	2.11006	6.74865	14.5824	0.000605238	0.0416681
SLC25A37	1.50273	8.58581	14.5742	0.000607033	0.0416681
JA760600	-1.90883	5.91208	14.5878	0.000604055	0.0416681
COX7A1	-1.23789	6.51057	14.5441	0.000613632	0.041865
C3orf58	-1.49394	6.45218	14.5454	0.000613339	0.041865
NHS	1.75178	2.68103	14.4525	0.000634221	0.0431253
LRP11	0.928616	5.15149	14.4366	0.000637869	0.0431253
SDC3	0.897805	5.69603	14.4388	0.000637366	0.0431253
VWA1	1.04402	6.00072	14.4276	0.000639951	0.0431361
MYADM	0.64887	6.05357	14.4049	0.000645212	0.0433605
TPM1	0.947333	7.74936	14.3857	0.00064971	0.043378
AIM1	0.66153	5.54409	14.384	0.000650108	0.043378
ATP2B3	-3.51068	1.69504	14.379	0.000651269	0.043378
RAD51AP1	1.37925	3.79216	14.3481	0.000658601	0.0437366
POLQ	1.67798	3.25749	14.2641	0.00067893	0.0446183
LEPRE1	0.664399	4.53515	14.2626	0.000679311	0.0446183
BBS1	-0.745741	4.65332	14.278	0.000675527	0.0446183
ATP1B1	-1.07858	9.96586	14.2533	0.000681597	0.0446183
MTND5	-2.12867	13.6236	14.2524	0.000681817	0.0446183
PROSER1	-0.779023	5.70557	14.2278	0.000687938	0.0448879
TLR2	0.976449	5.23791	14.2131	0.000691605	0.0449964
APOBEC3B	1.29871	3.88069	14.1945	0.000696304	0.0451712
ISCU	-0.646962	5.60955	14.1776	0.000700585	0.045318
LMNB1	1.31597	5.6046	14.1468	0.000708484	0.0456972
C5orf46	1.74614	4.46329	14.0937	0.000722281	0.0460577
LDLRAD3	0.967227	4.06739	14.1068	0.000718844	0.0460577
COL4A5	-0.80062	5.71978	14.1055	0.000719197	0.0460577
ACACB	-1.26627	4.49338	14.0953	0.000721884	0.0460577
GLIPR1	0.917324	4.10123	14.0486	0.000734256	0.0466887
FAM195A	-0.972557	4.69414	14.0389	0.000736867	0.0467223
ETV3	1.10093	4.67255	13.9188	0.000769903	0.0474868
SAT1	0.723232	9.39226	13.9457	0.00076236	0.0474868
TCF7L1	0.483586	7.51518	13.9203	0.000769463	0.0474868
FGF2	-0.769044	5.65828	13.9486	0.000761561	0.0474868
MNAT1	-0.931168	3.44309	13.9814	0.00075247	0.0474868
SPOCK2	-1.28664	4.54281	13.9324	0.000766078	0.0474868
RNF152	-1.86671	4.06704	13.9281	0.000767288	0.0474868
BAIAP3	-1.89151	2.11631	13.9201	0.000769537	0.0474868
STRF6	-2.06643	15.2211	13.9181	0.000770078	0.0474868
PGAM2	-4.73949	0.362127	13.9215	0.000769146	0.0474868
GLIS2	-0.785955	5.10731	13.9069	0.000773249	0.0475516
TMEM106A	2.22911	1.87355	13.8901	0.000778027	0.0475847
ABCC11	-2.16136	2.53855	13.8904	0.000777947	0.0475847
BEND3	1.61963	2.32911	13.8634	0.000785659	0.0478289
TMTC4	0.645413	4.71588	13.8612	0.000786282	0.0478289
ENPP6	2.20235	1.71878	13.8467	0.000790497	0.0479554
FAM219B	-0.547004	6.66182	13.8287	0.000795711	0.0481416
RPUSD3	0.738458	4.3822	13.8175	0.00079899	0.04821
PHOSPHO2-KLHL23	9.65593	2.18896	14.1129	0.00080687	0.0485549
SLC25A13	0.624714	5.02939	13.7818	0.000809524	0.0485844
HSPB7	-1.96916	2.68499	13.7683	0.000813551	0.0486959
CDC45	1.73	2.7349	13.6908	0.000837046	0.0493257
C1R	1.08415	6.97886	13.683	0.000839456	0.0493257
SLC9A3R2	0.660839	4.97884	13.7009	0.000833957	0.0493257
C7orf41	-0.986052	5.88598	13.6936	0.000836194	0.0493257
BC018860	-1.9553	16.2358	13.7186	0.000828536	0.0493257
AK023178	-2.00191	9.06569	13.6899	0.000837316	0.0493257
KRTAP5-10	-3.01621	2.61365	13.6929	0.000836397	0.0493257
NEURL1B	1.08683	5.52351	13.6497	0.000849809	0.049545
BCAR1	-0.563657	6.58532	13.6524	0.000848969	0.049545
LRP2	-1.90043	6.02516	13.651	0.000849404	0.049545
IKBKE	1.31248	3.07927	13.6123	0.0008616	0.0496877
PC	1.27866	6.6557	13.5948	0.000867173	0.0496877
H2AFX	1.17146	4.21303	13.6043	0.000864164	0.0496877
RCC2	0.59736	7.96978	13.6235	0.000858069	0.0496877
NUP62	0.556713	5.54526	13.6222	0.000858461	0.0496877
RAB4A	-0.998846	5.79335	13.6205	0.000858991	0.0496877
MT3	-2.43324	2.32268	13.593	0.000867752	0.0496877
RHOQ	-0.549141	7.17562	13.5801	0.000871909	0.0497987
OK/SW-cl.16	-1.90904	15.2768	13.5724	0.000874369	0.0498124
BC144457	8.8054	1.2941	13.8553	0.000883737	0.0500918
KRTAP5-8	-2.91113	2.0026	13.8606	0.000882075	0.0500918
WNT6	1.50611	2.74754	13.5206	0.000891259	0.0502309
AKTIP	-0.658719	5.57554	13.5156	0.000892904	0.0502309
COX8A	-0.756826	6.8058	13.5157	0.0008929	0.0502309
NR2F1-AS1	-1.70017	2.67228	13.501	0.000897762	0.0503779
PIK3IP1	0.922584	3.07503	13.4637	0.000910218	0.0509495
KIAA1467	-1.17264	3.47457	13.4567	0.000912586	0.050955
ALDH2	0.738132	7.02769	13.4475	0.000915705	0.0510022
FAM171A1	2.53857	1.8953	13.4265	0.000922863	0.0512737
SUMF2	0.620497	6.08315	13.4104	0.000928379	0.0513261
DNAJC25	-0.772315	4.1888	13.4141	0.000927109	0.0513261
FP15737	1.48881	7.23856	13.3827	0.000937971	0.0515894
ATP6V1B2	0.720956	6.92439	13.3767	0.000940036	0.0515894
ZMYM3	0.579043	5.10882	13.3894	0.000935647	0.0515894
MAGEB4	7.37008	-0.565962	13.6712	0.00094346	0.051651
GPR126	0.749775	5.5596	13.351	0.000949046	0.0517046
SYS1-DBNDD2	-8.42891	0.24193	13.6582	0.000947851	0.0517046
EFNB1	1.01162	3.51192	13.3299	0.000956533	0.0519863
MCM4	0.60558	7.19645	13.2627	0.000980733	0.0529172
CDKN2B	-0.531415	5.57181	13.2753	0.00097615	0.0529172
FAM46C	-1.13801	3.48968	13.2662	0.000979443	0.0529172
KIFC1	1.45688	3.95254	13.2423	0.000988189	0.0531916
PCNA	0.73345	6.5737	13.2135	0.000998848	0.0536367
SAA1	2.10365	8.00624	13.1799	0.00101145	0.0540547
RFX5	0.495608	6.03356	13.185	0.00100954	0.0540547
BRIP1	1.58668	3.70849	13.1449	0.00102474	0.054635
KIF21A	-1.32918	3.81797	13.1304	0.00103029	0.0548007
PLXNA2	1.22644	3.62779	13.1083	0.00103885	0.0551254
CNTN6	-1.92053	2.45741	13.0689	0.00105427	0.0558114
LINC00460:ENSG00000233532	5.8076	-0.682717	13.2806	0.00108516	0.0561191
PLEKHS1	2.4394	5.07095	13.0243	0.00107203	0.0561191
ARL15	2.04807	1.99332	12.9675	0.00109508	0.0561191
RMI2	1.29992	3.11459	13.0386	0.00106628	0.0561191
NKX3-1	1.28713	4.21031	12.9811	0.0010895	0.0561191
S100A2	1.19409	5.4264	12.9937	0.00108436	0.0561191
GGH	1.07211	4.41893	12.9757	0.0010917	0.0561191
ALDH3B2	1.02486	6.5811	12.9953	0.00108371	0.0561191
TAGAP	1.01054	4.24463	12.9713	0.00109352	0.0561191
SH3PXD2B	0.57292	6.3969	13.0177	0.00107467	0.0561191
KIT	-1.2507	6.90151	12.9891	0.00108626	0.0561191
FNIP2	-1.2776	2.49027	12.9791	0.00109034	0.0561191
ZNF385B	-3.09221	1.83312	13.0399	0.00106575	0.0561191
LOC100507156	-7.24259	-1.16769	13.2704	0.00108917	0.0561191
GLI3	1.50785	3.448	12.9135	0.00111751	0.056632
SAC3D1	1.30768	2.44454	12.916	0.00111644	0.056632
CFB	1.0726	7.8196	12.913	0.0011177	0.056632
SBSPON	1.01359	4.12539	12.9223	0.00111383	0.056632
LINC00472:ENSG00000233237	-5.29899	2.3516	12.917	0.00111602	0.056632
ZYX	0.808344	6.34587	12.8717	0.00113519	0.0573886
RIN2	-0.587923	6.67399	12.8535	0.00114301	0.0576538
RAB38	1.01284	3.41382	12.8395	0.00114903	0.0578279
LOC81691	1.58664	2.9547	12.8051	0.00116403	0.0583212
DPYSL2	0.677497	7.45001	12.8069	0.00116324	0.0583212
PTPRJ	-0.959988	4.53417	12.7902	0.00117058	0.0585187
BRCC3	0.737825	4.75353	12.7562	0.00118569	0.059142
hCPE-R	1.47257	3.40283	12.7361	0.0011947	0.0593245
TTLL4	0.616066	6.42866	12.7405	0.00119272	0.0593245
PIK3C2A	-0.748114	5.43899	12.7304	0.00119727	0.0593245
FBLIM1	0.430477	6.40791	12.7151	0.00120419	0.0595358
C9orf3	-0.687579	5.21689	12.7025	0.00120998	0.0596905
SSPN	1.28291	4.18951	12.684	0.00121845	0.0599768
KLK10	1.75671	3.31006	12.6754	0.00122243	0.060041
PDXK	0.818908	8.43272	12.659	0.00123004	0.0602827
TAPBP	0.692181	7.09783	12.623	0.00124689	0.0609756
KIAA1045	7.15737	-0.766152	12.8884	0.00125083	0.061035
ARNTL	-0.818152	4.81898	12.5915	0.00126187	0.0613436
NDRG2	-1.16294	6.09505	12.5899	0.00126262	0.0613436
MAZ	0.661449	7.35091	12.581	0.00126688	0.0614176
RP1-137D17.2:ENSG00000272848	6.92015	-1.36275	13.1726	0.00128015	0.0619274
GNG11	-2.44178	2.73468	12.5454	0.00128411	0.0619854
STMN1	0.924906	6.85514	12.5298	0.00129172	0.0620856
CEP70	-0.646585	4.55565	12.5308	0.00129123	0.0620856
SPATS2L	0.775863	5.97893	12.49	0.00131143	0.0626486
CDC42EP1	0.682301	6.53052	12.4892	0.00131181	0.0626486
VIPR1	-1.25217	5.08903	12.4961	0.00130838	0.0626486
BHLHE41	1.24867	4.86891	12.4714	0.00132073	0.0629063
LOC389906	1.00837	3.23369	12.4672	0.00132281	0.0629063
DNMT1	0.80226	6.2498	12.4575	0.00132769	0.063005
BRCA1	1.59522	2.86741	12.4475	0.00133278	0.0631132
FBLN2	1.12865	5.88618	12.4057	0.00135418	0.0639912
CHAC2	7.12325	-0.0408241	12.6552	0.00136211	0.0642311
FGFBP1	2.85919	1.90829	12.3633	0.00137624	0.0643628
FAHD2B	-0.754459	4.94631	12.3642	0.00137575	0.0643628
AAK1	-0.787149	6.19877	12.3577	0.00137917	0.0643628
CYSTM1	-0.845357	5.15983	12.3575	0.00137924	0.0643628
FGF13	-1.11103	4.22538	12.3693	0.00137305	0.0643628
TC2N	0.843777	5.12106	12.3364	0.00139044	0.0647504
PLIN3	0.57326	6.04363	12.3216	0.00139827	0.0649806
ZNF367	1.11415	3.5145	12.309	0.00140505	0.0650262
DUT	0.567276	5.3672	12.3109	0.00140403	0.0650262
E2F1	1.2322	4.4341	12.2939	0.00141316	0.0652168
HSPB11	0.78682	4.06289	12.2905	0.00141498	0.0652168
LBP	2.47165	4.35853	12.2201	0.00145364	0.0668004
HSPA1B	-0.626661	8.54885	12.2171	0.00145529	0.0668004
TALDO1	0.558834	6.87351	12.2027	0.00146333	0.0670182
ZIC2	-1.6756	4.68651	12.198	0.001466	0.0670182
SLC12A2	-1.05546	7.35136	12.1889	0.00147111	0.0671148
PHLPP1	-1.28693	5.1543	12.1465	0.00149519	0.0680752
RAI2	-2.00307	2.33254	12.1209	0.00151	0.0686102
DQ588114	-8.3649	1.1555	12.3654	0.00151553	0.0687223
IRX3	0.484642	6.20833	12.0806	0.00153355	0.0692597
SLC29A1	-1.05589	8.37436	12.0846	0.00153117	0.0692597
PPARGC1A	-1.3185	7.02755	12.0704	0.00153956	0.0693916
RNPEP	0.668512	4.10513	12.0537	0.00154945	0.0696635
SEPP1	-1.18289	3.18705	12.0498	0.0015518	0.0696635
PTPN22	7.26366	-1.17262	12.1952	0.00161424	0.0709064
ARHGAP18	2.23418	1.5324	11.9487	0.00161346	0.0709064
RTP3	1.78655	3.80079	11.9575	0.001608	0.0709064
CEP41	1.22417	3.19927	11.9935	0.00158579	0.0709064
RASIP1	1.07012	3.34161	11.9593	0.00160684	0.0709064
ARRB1	0.848566	4.97713	11.9554	0.00160927	0.0709064
TSKU	0.757693	6.08149	11.9848	0.00159116	0.0709064
ZSWIM4	0.493328	6.22043	11.987	0.00158978	0.0709064
TMEM184C	-0.73825	4.57195	11.9586	0.00160729	0.0709064
COBLL1	-0.903805	6.16229	11.9832	0.00159214	0.0709064
CA2	-2.24694	3.55538	11.9509	0.00161205	0.0709064
PVRL1	0.883916	4.47106	11.9273	0.00162684	0.0713101
MALL	0.76036	6.06194	11.9226	0.00162978	0.0713101
ZNF436	0.745364	5.19114	11.9021	0.00164271	0.071736
ELF3	0.663922	9.0507	11.8798	0.00165692	0.0721055
SGK223	0.574172	4.73326	11.8657	0.00166598	0.0721055
POLD3	0.566005	5.74975	11.8694	0.00166364	0.0721055
CDC42SE1	0.465239	6.54868	11.8723	0.00166179	0.0721055
GABRG1	-3.72536	2.60789	11.8638	0.00166723	0.0721055
HV535487	-7.76722	0.328068	12.0943	0.00167603	0.0723463
GGT5	1.209	3.16647	11.8252	0.0016923	0.0729086
DKFZp779K0112	9.41531	1.22464	12.0483	0.00170503	0.0732338
ADD2	0.923396	5.15517	11.7989	0.00170964	0.0732338
RUNX1	0.622491	7.00377	11.8022	0.00170744	0.0732338
CHRM1	1.27793	2.72307	11.785	0.00171886	0.0732446
SCARB1	0.454985	7.24877	11.7838	0.00171968	0.0732446
CCDC151	-2.06066	3.42464	11.7842	0.00171939	0.0732446
CDK1	1.41745	4.35471	11.7551	0.00173891	0.0737835
BACH1	0.626531	5.2992	11.7585	0.0017366	0.0737835
ASS1	0.833073	8.13611	11.7462	0.00174493	0.0738996
KRT81	2.66143	5.63613	11.715	0.00176622	0.0743992
EHF	0.890956	6.30043	11.7153	0.00176601	0.0743992
PXMP4	-0.627491	4.37595	11.7095	0.00176999	0.0743992
CRYAB	-1.15971	8.88132	11.7119	0.00176834	0.0743992
CLEC7A	0.938028	5.80398	11.6825	0.00178868	0.0749045
CD82	0.560927	7.47344	11.6866	0.00178581	0.0749045
HUNK	7.1624	0.1383	11.9057	0.00179845	0.0750336
PCDHA11	1.6697	1.99237	11.6724	0.00179572	0.0750336
KIF18B	1.8177	3.45316	11.6516	0.0018103	0.0752481
PARVB	1.06724	3.57148	11.6556	0.00180743	0.0752481
DBNDD2	1.25128	3.34997	11.6437	0.00181584	0.0753371
CDH3	0.809092	7.90685	11.639	0.00181915	0.0753371
OSCAR	6.44628	-1.22227	11.8463	0.001839	0.0753821
TNF	1.35236	4.62787	11.6141	0.0018369	0.0753821
NAMPT	0.806886	8.47986	11.6321	0.00182404	0.0753821
MAP7D1	0.704125	5.83034	11.6045	0.00184375	0.0753821
HSPB8	-0.782179	4.79862	11.6274	0.00182738	0.0753821
FZD8	-1.60729	5.70763	11.6209	0.00183207	0.0753821
MAPK8IP1	-1.81101	2.08449	11.6046	0.00184372	0.0753821
WNT7B	0.987695	3.20909	11.5872	0.00185624	0.0754803
PIAS4	0.795669	3.30071	11.5956	0.00185018	0.0754803
NOTCH3	0.744742	8.32722	11.5904	0.00185396	0.0754803
BX647249	5.36619	-0.825044	11.5724	0.00186698	0.0755069
IL4R	1.43197	3.9096	11.5733	0.00186634	0.0755069
NDE1	0.613524	4.57438	11.5813	0.0018605	0.0755069
KLK7	2.2641	2.58693	11.5229	0.00190339	0.0764918
ORC1	1.75194	2.8607	11.5264	0.00190082	0.0764918
RNASEH2A	1.07863	5.0464	11.5233	0.00190314	0.0764918
GPSM1	-0.549349	5.12874	11.5184	0.00190674	0.0764918
TMEM87B	-0.57869	4.53747	11.5162	0.00190838	0.0764918
TSPAN18	1.5677	1.79515	11.5041	0.00191741	0.076717
SHCBP1	1.66658	3.93021	11.4905	0.00192769	0.0767179
WNT5B	-1.97262	4.04916	11.4928	0.00192592	0.0767179
NEGR1	-2.80089	1.44102	11.4928	0.00192594	0.0767179
NUP210	0.640814	6.52102	11.4793	0.0019361	0.0769161
FLRT2	-6.6667	-0.69165	11.6998	0.0019433	0.0770658
ATP6V0E2	-0.827862	5.68628	11.4645	0.00194735	0.0770902
AK127378	7.18757	-1.39663	11.6893	0.00195101	0.0770991
MIS18BP1	1.29967	3.64584	11.4444	0.00196273	0.0774263
ARHGAP11A	1.25878	3.92197	11.4348	0.00197015	0.0774464
FAM21B	0.892477	4.68874	11.4365	0.00196884	0.0774464
PDK3	-0.877314	6.76697	11.4269	0.00197624	0.0775501
ZC3H12A	1.23663	7.04716	11.4192	0.00198224	0.0776497
COTL1	0.794843	8.06233	11.4129	0.00198706	0.0777032
ENPP1	-2.8409	3.38962	11.4036	0.00199437	0.0778533
COL6A2	0.774254	8.4325	11.3886	0.00200608	0.0781743
METTL10	-0.534805	5.01883	11.3769	0.00201533	0.0781823
TMEM8A	-0.557376	6.48967	11.3751	0.00201673	0.0781823
USP53	-0.722843	5.7665	11.3797	0.00201314	0.0781823
PCDH8	2.78057	2.01002	11.3646	0.00202512	0.0782373
SLC3A1	-7.76544	-0.86772	11.5948	0.00202197	0.0782373
AP000688.8:ENSG00000231106	0.775421	4.68677	11.3567	0.00203135	0.0783431
PRKAR2B	1.41841	4.0114	11.3157	0.00206436	0.0794674
TEAD2	0.739283	5.05	11.3117	0.00206758	0.0794674
VAMP2	-0.481091	6.0034	11.2891	0.002086	0.0800384
FLJ38576	-3.32275	0.91988	11.2838	0.0020904	0.0800701
TUBG1	0.894833	4.08665	11.2779	0.00209523	0.0801186
ACP5	0.895518	4.05415	11.2639	0.00210678	0.0803488
LMO3	-1.53394	5.31635	11.262	0.00210841	0.0803488
TIGD7	-0.659641	4.47709	11.2427	0.0021245	0.0808247
LSP1	-1.51102	2.21563	11.2363	0.00212984	0.0808906
SACM1L	-0.488394	5.60255	11.2302	0.00213497	0.0809484
EFTUD2	0.43293	6.14128	11.2167	0.00214638	0.0812439
CACUL1	0.405116	6.61367	11.1954	0.00216447	0.0817906
CD44	0.887457	8.055	11.1871	0.00217153	0.0819197
AF116693	1.50472	5.65182	11.163	0.00219226	0.0821495
WTAP	0.612083	6.97405	11.1652	0.00219038	0.0821495
UBA1	0.529249	7.63037	11.1686	0.00218741	0.0821495
TGFBR3	-1.48864	7.09444	11.1735	0.00218324	0.0821495
ADAM28	7.04257	-0.714905	11.3694	0.00220263	0.0821714
POGLUT1	0.799054	3.93747	11.1521	0.00220172	0.0821714
MCM2	0.642913	6.05963	11.1497	0.00220383	0.0821714
PLP2	1.0312	5.17384	11.1131	0.00223587	0.0824077
AQP3	1.0073	5.52567	11.1295	0.00222148	0.0824077
CP	0.563581	9.48789	11.119	0.00223072	0.0824077
ASAP3	0.518075	6.15945	11.1166	0.00223279	0.0824077
RNF130	0.408748	6.43486	11.1228	0.00222739	0.0824077
PANK1	-1.20642	3.79666	11.118	0.0022316	0.0824077
NBEA	-1.5995	3.20747	11.1325	0.00221883	0.0824077
KLHL38	0.902915	3.03424	11.0876	0.00225856	0.0829717
ATAD2	0.674295	5.37202	11.0912	0.00225536	0.0829717
ENTPD2	-0.860316	4.14577	11.08	0.00226533	0.083055
SMOC2	-1.08679	3.2379	11.0768	0.00226823	0.083055
SHANK3	1.50473	2.3464	11.0693	0.00227493	0.0831647
UNC5A	7.4525	0.122871	11.2558	0.00230033	0.0836842
TMPO-AS1	3.1232	0.709281	11.0429	0.00229885	0.0836842
SLC9A3	-1.96242	9.05322	11.0466	0.00229549	0.0836842
GFRA3	7.6569	-0.587063	11.1922	0.00235698	0.0853304
TRIP13	1.17349	4.14157	10.9819	0.00235512	0.0853304
SREBF1	-0.760998	7.8636	10.9814	0.00235563	0.0853304
HAUS1	1.04985	4.07015	10.9692	0.002367	0.0854588
TFPI2	-2.15214	2.25431	10.968	0.00236814	0.0854588
METTL5	0.740249	4.55144	10.9457	0.00238926	0.0860823
TMEM139	1.19082	3.421	10.9083	0.00242505	0.0870112
S100A6	1.04086	9.95677	10.9112	0.00242218	0.0870112
ARHGEF11	0.77536	6.79927	10.9066	0.00242667	0.0870112
TUBB	0.707622	8.53717	10.8994	0.00243363	0.0871215
CDCA8	1.38459	4.98812	10.8739	0.00245845	0.0878181
FLNB	0.455926	9.23642	10.8714	0.00246091	0.0878181
LINC00478	-2.05469	1.9348	10.8668	0.00246542	0.0878394
C16orf89	-1.97077	4.0373	10.8536	0.0024784	0.0881618
PHOSPHO2	1.70878	1.76381	10.8453	0.00248654	0.0881722
TICRR	1.63509	3.70085	10.8491	0.00248284	0.0881722
ZKSCAN7	-1.30998	2.48356	10.8329	0.00249886	0.0884693
ARHGEF38	-1.36174	2.95684	10.8248	0.00250702	0.0886183
ESCO2	1.92385	2.4056	10.801	0.00253089	0.0892187
TRAK2	-0.685607	4.59663	10.7999	0.00253196	0.0892187
STAU2-AS1	3.99424	0.607298	10.7859	0.00254622	0.0894657
CDC42EP4	0.539944	8.54127	10.7852	0.00254694	0.0894657
BLMH	1.19139	2.95734	10.7668	0.00256563	0.0898454
HOXA3	-1.64483	1.823	10.7667	0.00256575	0.0898454
ZFP36L1	0.657928	7.6312	10.753	0.00257988	0.0900591
WFS1	-0.692615	4.98217	10.7546	0.00257818	0.0900591
NONO	0.415395	8.02541	10.7457	0.00258735	0.0901794
LY6E	1.12558	9.48698	10.7359	0.00259753	0.090394
EPHA2	0.833587	5.51547	10.7201	0.002614	0.0908262
LINC01057:ENSG00000224081	6.97308	-0.853303	10.9051	0.00263239	0.0910701
ANXA8L2	1.0074	6.08553	10.7057	0.00262905	0.0910701
C15orf39	0.55789	5.7716	10.701	0.00263401	0.0910701
JA760602	-2.0482	5.534	10.698	0.00263724	0.0910701
RGL1	0.964573	3.65686	10.6912	0.00264434	0.0911749
MYBPC1	-5.6026	0.509823	10.681	0.00265524	0.0914102
ALDH1A1	4.81013	-0.49427	10.8628	0.00267584	0.0919783
SEMA6C	1.08246	2.44104	10.6536	0.00268454	0.0921365
USP13	-0.741297	5.59344	10.6409	0.00269818	0.0924632
NAA35	-0.59766	5.08031	10.6357	0.00270383	0.0925156
PLEKHN1	1.87181	2.78969	10.6128	0.00272877	0.0926964
WDR4	1.02343	3.35254	10.6214	0.00271936	0.0926964
SPECC1L	-0.598386	5.65129	10.6076	0.00273443	0.0926964
AUTS2	-0.925803	6.98152	10.6222	0.0027185	0.0926964
ARHGEF6	-0.934711	5.05596	10.6054	0.00273685	0.0926964
RP11-1275H24.1:ENSG00000234432	-3.48857	-0.394048	10.6044	0.00273803	0.0926964
FLRT1	-6.68432	-1.60243	11.0631	0.00273271	0.0926964
TADA2B	-0.571217	5.13571	10.593	0.00275054	0.0929798
DLGAP5	1.69969	3.42809	10.5803	0.00276465	0.0933164
EDN2	1.01169	5.22575	10.5753	0.00277011	0.0933603
ZDHHC20	0.569865	6.21713	10.5633	0.00278354	0.0936721
FGD4	-1.01802	4.21043	10.5575	0.00279	0.093749
PTP4A2	0.487132	7.2316	10.5524	0.00279573	0.0937898
PDGFC	-1.14006	4.59891	10.549	0.00279957	0.0937898
WWC2	-0.750204	4.52326	10.5365	0.00281369	0.0941224
PKMYT1	1.24027	3.973	10.5292	0.00282192	0.0942572
MSANTD4	-0.776853	4.41813	10.5235	0.00282845	0.0943348
HPN	-0.623663	5.89085	10.5061	0.00284828	0.0947147
PXDC1	-0.940842	7.34303	10.5092	0.00284482	0.0947147
CEBPB	0.731055	7.28131	10.4864	0.00287103	0.095041
GART	0.635134	5.95435	10.489	0.002868	0.095041
PRKAB2	-0.553737	5.04183	10.4793	0.00287926	0.095041
NPDC1	-0.837693	4.40403	10.4829	0.00287504	0.095041
ZNF571-AS1	-0.959561	3.82475	10.4926	0.00286385	0.095041
OVOL1	1.07905	4.14738	10.4666	0.00289403	0.0952065
PPP2R2A	0.453293	6.50441	10.4624	0.00289892	0.0952065
C4orf32	-1.11331	2.71841	10.4638	0.0028973	0.0952065
RNF148	-7.61028	-1.46553	10.6546	0.00290124	0.0952065
TCEAL3	-0.753166	4.46941	10.4422	0.00292257	0.0957663
SLC22A5	-0.600995	4.52533	10.4265	0.00294118	0.0962357
AURKB	1.53857	3.54583	10.4011	0.00297151	0.0967322
GNA15	1.28846	3.35927	10.3993	0.00297359	0.0967322
TRIB1	0.985276	6.55474	10.4088	0.0029622	0.0967322
RAB30	-1.11942	3.1596	10.4018	0.00297062	0.0967322
PRRX2	1.22888	3.85321	10.3892	0.0029858	0.0968485
CPM	-0.903095	4.96529	10.3927	0.0029815	0.0968485
MCU	0.647754	4.52785	10.3809	0.00299583	0.0970258
DLG1	-0.560453	5.25394	10.3775	0.00299991	0.0970258
BC024732	-7.13986	-0.0951759	10.3721	0.00300641	0.0970963
THBS2	0.796474	3.88452	10.3678	0.00301166	0.0971262
FAT2	0.743147	5.37656	10.3352	0.00305161	0.0980068
FMNL2	-0.857794	6.07002	10.3349	0.00305207	0.0980068
MARCH3	-1.77681	4.5356	10.3358	0.00305091	0.0980068
TFDP1	0.593338	6.71887	10.3131	0.00307905	0.098591
GYLTL1B	-1.07173	3.87346	10.3133	0.00307889	0.098591
AP4M1	0.763113	4.18591	10.2852	0.0031141	0.0995713
RARRES2	2.43488	1.19726	10.2713	0.00313165	0.0995927
SLC43A2	0.736609	5.04503	10.2797	0.00312106	0.0995927
PSMB2	0.624642	7.08092	10.2725	0.00313012	0.0995927
PRPF6	-0.446392	6.62885	10.2706	0.00313252	0.0995927
GPNMB	-1.22856	8.88409	10.2502	0.00315853	0.100278
PEBP1	-0.520282	8.00655	10.2437	0.00316687	0.100354
SUSD4	-0.675247	5.66497	10.2414	0.00316988	0.100354
TBC1D2B	0.660494	5.41469	10.2257	0.00319017	0.100626
EPB41L1	0.479362	6.78785	10.2268	0.0031887	0.100626
SYT8	-0.73569	7.22476	10.2209	0.00319638	0.100626
CAMK2N1	-0.983863	2.89664	10.2214	0.00319576	0.100626
CRELD1	-0.651714	5.01138	10.2158	0.00320301	0.100693
RMDN3	-0.518883	4.85362	10.2088	0.00321213	0.100838
HES2	7.3464	-0.76257	10.3622	0.00325325	0.101708
ITGB2-AS1	6.63427	-0.590012	10.3585	0.00325796	0.101708
MARCKS	1.13514	6.14076	10.1765	0.00325457	0.101708
WDR1	0.421079	8.36516	10.177	0.00325381	0.101708
ARFRP1	-0.577034	4.91063	10.1704	0.00326255	0.10171
PDHX	-0.537335	5.00389	10.1643	0.00327074	0.101824
C6orf15	6.88396	-0.466258	10.3442	0.00327638	0.101858
AX747977	-7.00656	-1.40674	10.4049	0.0032905	0.102156
UGT2B4	6.74962	-0.63854	10.3178	0.00331067	0.10264
BLM	1.98814	2.66513	10.1197	0.00333061	0.102974
DUSP1	0.735658	10.3613	10.1198	0.00333052	0.102974
PCDHA5	6.48299	-0.556496	10.2228	0.00343716	0.104915
MYO1G	3.63859	0.328269	10.0415	0.0034385	0.104915
TGFBR2	1.50403	2.72437	10.037	0.00344482	0.104915
CDCA7	1.23149	3.37478	10.0584	0.00341495	0.104915
TMEM176B	1.10923	5.00338	10.0384	0.00344291	0.104915
CTPS1	0.913678	4.49091	10.0453	0.00343314	0.104915
ARRDC2	0.646583	5.22721	10.0371	0.00344474	0.104915
MYL6	0.594471	9.02571	10.059	0.00341405	0.104915
PRMT2	-0.427594	7.70426	10.0521	0.00342364	0.104915
FLYWCH1	-0.670839	4.94398	10.0631	0.00340841	0.104915
OSGEPL1-AS1	-6.24956	-2.00285	10.7584	0.00343431	0.104915
TAF11	-0.584674	4.79275	10.0285	0.0034569	0.105045
CDKN2AIP	-0.758084	3.78367	10.0274	0.00345843	0.105045
ERRFI1	0.619638	7.54464	10.0215	0.00346679	0.105156
RP11-389C8.3:ENSG00000272365	6.62256	-1.12462	10.1919	0.00347943	0.105255
TYMP	1.06853	6.86947	10.0148	0.00347623	0.105255
QRFPR	7.00073	-1.00239	10.1412	0.00354993	0.106012
GABRG3	3.99723	0.554705	9.96985	0.00354071	0.106012
TNIP1	0.618513	7.61039	9.98308	0.0035216	0.106012
POR	0.51751	6.65946	9.9623	0.00355168	0.106012
CDC23	0.480213	5.43371	9.98708	0.00351585	0.106012
HERPUD1	-0.533234	7.75662	9.97372	0.00353512	0.106012
CDS1	-0.625425	5.54812	9.96559	0.00354689	0.106012
NCAM2	-1.01592	3.38626	9.99091	0.00351034	0.106012
TNS4	-1.0537	3.66522	9.96959	0.00354109	0.106012
PIGV	-1.17095	3.41679	9.96929	0.00354153	0.106012
GPR39	7.20417	-0.854286	10.1184	0.0035822	0.106269
RP11-538D16.3:ENSG00000225982	7.08133	-1.42283	10.351	0.00357278	0.106269
ART5	4.30282	-0.811056	9.92268	0.00360977	0.106269
SLC28A3	1.64871	3.62003	9.93007	0.00359886	0.106269
AKNA	1.16237	4.46315	9.92141	0.00361164	0.106269
RNF144B	0.928671	5.52255	9.91237	0.00362506	0.106269
CLU	0.765163	11.1265	9.91478	0.00362148	0.106269
UCP2	0.748408	5.48542	9.91134	0.00362659	0.106269
CDCA7L	0.628071	5.2212	9.94126	0.0035824	0.106269
TWSG1	-0.699291	4.06315	9.9218	0.00361107	0.106269
VAV3	-0.77435	5.78898	9.92498	0.00360637	0.106269
EHHADH	-1.00657	2.97521	9.93597	0.00359017	0.106269
MEX3B	-1.60451	3.15021	9.91149	0.00362636	0.106269
PCDH7	-1.71123	4.7342	9.93676	0.00358901	0.106269
DNASE1	-1.60877	2.23375	9.89826	0.00364608	0.106701
ACO1	0.770064	3.99107	9.8864	0.00366387	0.107082
BC016978	4.54147	0.193804	9.87576	0.00367989	0.107132
ALS2	-0.63059	5.07406	9.87696	0.00367808	0.107132
LINC00265	-0.966025	3.21395	9.87743	0.00367737	0.107132
PLXDC1	6.45313	-0.77841	10.0372	0.00369951	0.107368
CCL2	2.21763	4.03122	9.86095	0.00370233	0.107368
HSPA12A	-1.91714	2.64186	9.86633	0.00369416	0.107368
SCNN1B	1.30639	4.19399	9.8445	0.00372742	0.107817
MMP15	0.899671	5.77262	9.84559	0.00372575	0.107817
GABARAPL1	-0.782842	7.22966	9.83042	0.00374906	0.108303
MMP2	1.69456	4.21332	9.8223	0.00376159	0.108525
ZC3H7A	-0.57705	6.15591	9.81557	0.00377201	0.108686
OLFML2B	4.81517	-0.232669	9.80773	0.00378419	0.108758
CTR9	-0.584525	4.77377	9.80886	0.00378243	0.108758
HK1	-0.658829	7.11242	9.80325	0.00379117	0.108819
HNRNPAB	0.527141	6.77884	9.78813	0.00381482	0.109358
QDPR	0.620224	5.31183	9.77955	0.00382831	0.109465
RQCD1	0.57872	5.85087	9.78002	0.00382757	0.109465
MAML3	-2.02624	1.68948	9.77526	0.00383508	0.109519
KCNS3	0.67767	3.98742	9.76696	0.00384822	0.109755
MUC5B	1.48281	4.27463	9.76205	0.003856	0.109837
MIR22HG	-9.22569	0.312637	9.99475	0.00386378	0.10992
C12orf56	6.70243	-1.56291	9.91878	0.0038783	0.10996
TARSL2	-0.586453	4.75063	9.744	0.00388479	0.10996
DHX57	-0.728332	4.03605	9.74556	0.00388229	0.10996
SLC22A23	-0.917894	5.20734	9.74503	0.00388314	0.10996
GAS6-AS1	6.94953	-1.37094	9.906	0.00389814	0.110199
CD34	2.34751	1.03559	9.70915	0.003941	0.110423
CMIP	0.530627	6.18157	9.70822	0.00394251	0.110423
SYT7	0.444204	5.94439	9.7204	0.00392277	0.110423
NDUFS1	-0.485069	6.85118	9.72363	0.00391754	0.110423
TOR1AIP1	-0.54575	7.00346	9.71538	0.0039309	0.110423
MTFR1L	-0.633274	5.85787	9.72268	0.00391907	0.110423
MTX3	-0.63782	4.85318	9.704	0.00394939	0.110423
SLC25A4	-0.773184	5.42027	9.70342	0.00395034	0.110423
BC035106	-1.002	3.40304	9.71	0.00393962	0.110423
PAFAH1B3	0.972361	4.01261	9.69964	0.0039565	0.110457
IMPDH1	0.77448	5.59221	9.6883	0.00397506	0.110837
LOXL2	1.12062	5.68477	9.68332	0.00398325	0.110928
FMO2	2.10526	1.79107	9.6525	0.00403428	0.111382
GEMIN6	1.3167	2.19428	9.66973	0.00400566	0.111382
TMEM176A	1.26718	3.7598	9.65893	0.00402356	0.111382
CIT	1.21666	3.61642	9.65861	0.00402411	0.111382
TRIB2	0.757869	4.16172	9.66466	0.00401406	0.111382
FAM69B	-0.703634	5.33182	9.65755	0.00402586	0.111382
TMEM116	-1.16421	3.17536	9.65359	0.00403246	0.111382
NECAP1	-0.453234	5.85744	9.64355	0.00404922	0.111601
TMEM38B	-0.627353	5.84293	9.64179	0.00405217	0.111601
KCNN4	1.58607	2.61183	9.62332	0.00408325	0.111908
KRT5	1.17184	10.8198	9.62346	0.00408301	0.111908
ARPC1B	0.851362	5.31748	9.6262	0.00407838	0.111908
ENC1	0.605216	5.12173	9.62705	0.00407695	0.111908
NBEAL2	-0.91225	6.87854	9.61977	0.00408925	0.111936
NRP1	1.36544	3.61424	9.6116	0.0041031	0.111968
FAM127A	-0.432137	6.42731	9.61381	0.00409935	0.111968
PREPL	-0.57226	6.7862	9.61025	0.00410538	0.111968
SOX12	-0.570837	4.81353	9.60234	0.00411885	0.112199
SGMS1	0.961077	3.25521	9.5941	0.00413293	0.112268
CHCHD10	-0.926899	5.43285	9.59538	0.00413073	0.112268
KRT23	-1.29226	7.4144	9.58916	0.00414139	0.112268
CHRD	-2.30551	1.83768	9.58976	0.00414036	0.112268
SEPT4	-1.16063	2.6585	9.58447	0.00414945	0.11235
AK296146	7.34357	0.212225	9.72336	0.00419406	0.11246
C8orf47	1.08123	2.82238	9.56029	0.00419122	0.11246
NUDT5	0.751388	4.24597	9.57288	0.0041694	0.11246
KIAA0930	0.701333	4.77442	9.56982	0.00417471	0.11246
CHCHD7	-0.885491	3.86165	9.5625	0.00418739	0.11246
PCDH18	-1.46462	6.65107	9.57887	0.00415908	0.11246
NRN1	-1.60489	2.63013	9.55605	0.0041986	0.11246
MYOT	-6.80937	-1.48468	9.73051	0.00418203	0.11246
LHCGR	-7.42701	-2.10651	10.2206	0.00417736	0.11246
CSF3R	2.37364	1.59976	9.51936	0.00426298	0.112707
FLT4	1.38212	2.81307	9.52261	0.00425724	0.112707
PLK4	1.33869	3.48882	9.51933	0.00426303	0.112707
JAG1	0.992571	6.77099	9.5345	0.00423628	0.112707
EZH2	0.903187	4.82376	9.52218	0.00425799	0.112707
PVRL4	0.453467	6.51969	9.53693	0.00423202	0.112707
VEGFB	-0.646285	5.35434	9.53521	0.00423504	0.112707
SLC25A23	-0.700109	6.36017	9.54789	0.00421282	0.112707
SLITRK6	-1.42148	3.88659	9.53567	0.00423423	0.112707
PIK3C2G	-1.51374	4.38011	9.52626	0.0042508	0.112707
GIPR	-6.08591	-1.44222	9.69052	0.00424981	0.112707
FANCD2	1.13357	3.68337	9.5061	0.00428652	0.113194
MICAL3	-0.685126	5.65073	9.49882	0.00429949	0.113233
PGAP1	-0.760992	4.75782	9.49878	0.00429956	0.113233
LOC100270804	-6.95123	-0.684148	10.1401	0.0043031	0.113233
SNORD3D:ENSG00000262202	7.06809	-1.08687	9.64944	0.00432068	0.113276
GALNT6	1.19155	2.61568	9.48527	0.00432376	0.113276
DIAPH3	0.937633	4.89629	9.48304	0.00432777	0.113276
HS1BP3	0.786049	3.86512	9.46599	0.00435855	0.113276
IFITM3	0.75029	9.10777	9.47377	0.00434447	0.113276
B3GNT2	0.471345	6.13368	9.46463	0.004361	0.113276
CMTM4	-0.63104	7.59217	9.46226	0.00436531	0.113276
BOLA3	-0.747877	5.06031	9.47087	0.0043497	0.113276
AX747132	-0.978471	4.06448	9.48874	0.00431753	0.113276
C15orf41	-1.221	4.08622	9.47745	0.00433784	0.113276
GRIA2	-3.56871	0.839669	9.47532	0.00434167	0.113276
ASB14	-7.28909	-0.154459	9.63135	0.00435228	0.113276
USP47	-0.548374	5.44067	9.45772	0.00437355	0.113359
ZG16B	1.23163	5.36994	9.43982	0.00440625	0.113649
ST3GAL2	0.896368	3.07436	9.44206	0.00440215	0.113649
SEL1L3	0.776573	4.99558	9.43774	0.00441007	0.113649
PON2	0.53584	6.1476	9.44854	0.00439029	0.113649
STK38L	-0.759947	6.29831	9.44334	0.0043998	0.113649
STAC2	0.972453	6.64414	9.42358	0.00443612	0.113668
TP53	0.526596	6.05966	9.43175	0.00442106	0.113668
INPP5A	-0.489813	5.55878	9.42622	0.00443127	0.113668
ACADVL	-0.503799	5.71213	9.4334	0.00441804	0.113668
COL9A2	-0.88791	6.00953	9.42624	0.00443123	0.113668
ABCC8	-6.36208	-2.1635	10.0528	0.00444418	0.113745
BMPR1B	-0.794762	5.51233	9.41248	0.00445668	0.113935
NPTXR	0.681277	4.02196	9.40401	0.00447244	0.114023
SERPINB5	0.661923	6.04936	9.40611	0.00446853	0.114023
NINL	-0.866023	5.61918	9.40243	0.00447538	0.114023
GGCT	0.531393	5.30878	9.39242	0.00449408	0.114235
RRN3	-0.437913	6.34188	9.38982	0.00449895	0.114235
NR3C2	-1.28327	3.05611	9.39483	0.00448957	0.114235
TMEM123	0.453947	8.9199	9.37978	0.00451783	0.114584
KPNA2	0.954155	6.49787	9.37048	0.00453539	0.11477
PABPC4L	-0.801424	3.58734	9.37061	0.00453512	0.11477
TIMP1	1.23659	3.96389	9.35813	0.00455879	0.115134
ACTN4	0.378666	8.26743	9.3575	0.00456	0.115134
NUDT16	-0.520914	5.88269	9.35381	0.00456702	0.115181
LY75	-0.645764	6.0725	9.34092	0.00459166	0.115673
IFITM1	1.40161	6.89396	9.33446	0.00460407	0.115776
GIPC1	0.429182	7.33128	9.33341	0.00460609	0.115776
SLC44A3	0.821065	3.87394	9.32561	0.00462111	0.115895
SPEF2	-1.04923	3.32582	9.32561	0.00462112	0.115895
BC031092	-6.12709	-1.50183	9.47907	0.00462855	0.115951
MKNK2	-0.566685	6.63527	9.31433	0.00464293	0.116182
SYNPO	0.990439	4.73059	9.30872	0.00465384	0.116325
RP11-255C15.4:ENSG00000273190	7.27932	-1.47433	9.64711	0.00468735	0.116902
KREMEN1	-0.987052	3.41192	9.29222	0.00468604	0.116902
RECK	-0.955654	3.43109	9.28039	0.00470928	0.117319
HAPLN1	-8.08303	-1.37209	9.79786	0.00471459	0.117321
LRRN1	1.15708	3.74437	9.24848	0.00477258	0.11785
TMSB10	0.756946	10.2773	9.25683	0.00475594	0.11785
AF088041	-0.842723	4.05323	9.25939	0.00475083	0.11785
ZNF550	-0.955302	3.58615	9.24928	0.004771	0.11785
AFF3	-1.11056	4.40652	9.25824	0.00475312	0.11785
SCNN1A	-1.22803	7.39008	9.24974	0.00477007	0.11785
FNDC5	-2.05834	1.94297	9.25294	0.00476368	0.11785
SEPT3	0.600492	4.83218	9.23842	0.00479274	0.118217
RBBP4	0.379984	7.59645	9.23373	0.00480216	0.11832
CADM1	1.049	2.92294	9.2284	0.0048129	0.118325
MEX3D	0.84408	4.37937	9.23089	0.00480787	0.118325
LLGL1	0.654895	4.26329	9.22205	0.00482572	0.11851
GLB1	0.506157	6.08774	9.2147	0.00484061	0.118616
MOBP	-7.40759	-1.76194	9.56525	0.00483988	0.118616
SPRYD7	-1.04025	2.86333	9.21112	0.00484787	0.118664
LCN2	1.27166	8.60655	9.2068	0.00485666	0.11875
RP11-161M6.2:ENSG00000260807	-1.21178	5.84081	9.20253	0.00486536	0.118833
DDX11L5	6.60186	-0.959075	9.34402	0.00488952	0.119164
F2RL3	-1.73533	1.29728	9.1918	0.00488731	0.119164
PRSS12	0.577369	4.92883	9.16819	0.00493597	0.120035
PHF1	-0.561376	5.31726	9.16956	0.00493313	0.120035
CXCL10	2.35597	5.8276	9.16333	0.00494606	0.120071
KLF13	-0.532601	6.16393	9.16233	0.00494814	0.120071
ANTXR2	-0.534396	5.36002	9.15611	0.00496107	0.120255
MAP2K4	-0.530829	4.56006	9.15179	0.00497009	0.120344
TEAD4	0.837611	3.95638	9.14558	0.00498307	0.120528
RAMP1	-1.24138	2.49998	9.14298	0.00498851	0.12053
CHEK1	1.44688	3.64143	9.13735	0.00500032	0.120556
AK2	0.585337	8.07308	9.13892	0.00499702	0.120556
GAL	2.02923	2.2255	9.12565	0.00502498	0.120781
ZFYVE19	0.785438	3.61549	9.12526	0.0050258	0.120781
ALDH1B1	0.710863	4.57171	9.1264	0.00502339	0.120781
NMI	0.87058	4.91264	9.12226	0.00503215	0.120804
ARID5B	1.21617	3.30737	9.10574	0.00506722	0.121257
RCN1	0.466697	6.56238	9.11015	0.00505783	0.121257
LEMD3	-0.394005	5.70801	9.10751	0.00506346	0.121257
MUCL1	3.41246	2.40178	9.09851	0.00508267	0.121395
CBX3	0.435512	7.99014	9.09796	0.00508383	0.121395
SERPINA5	7.51068	0.288493	9.23153	0.00511908	0.121423
PYCARD	1.45933	3.26855	9.08516	0.00511129	0.121423
ST5	1.14186	6.11947	9.0798	0.00512284	0.121423
FXYD3	0.692422	7.7998	9.08297	0.00511601	0.121423
KDM4B	0.563475	4.93165	9.0826	0.00511682	0.121423
ZNF229	-0.599816	3.9425	9.09272	0.00509506	0.121423
DQ577714	-9.1673	1.33693	9.23516	0.00511148	0.121423
SCN11A	7.00237	-1.29786	9.22203	0.00513899	0.121549
COG5	0.557951	5.20319	9.07438	0.00513454	0.121549
KRT18	0.576167	7.07158	9.06212	0.00516113	0.121816
CAP1	0.404336	7.75224	9.06405	0.00515693	0.121816
AX746725	6.32906	-1.16374	9.19373	0.00519882	0.122448
FRY	-1.53312	3.03534	9.04636	0.00519553	0.122448
SMIM17	-6.787	-1.48104	9.37522	0.00521528	0.122707
DYNC1LI1	0.421133	5.43779	9.03312	0.00522461	0.122797
WWP2	-0.71362	8.22962	9.0274	0.00523722	0.122965
CXCL1	1.6614	5.79441	9.01083	0.00527397	0.123247
WDR62	1.25741	4.17815	9.00787	0.00528054	0.123247
ANLN	0.985807	6.10344	9.01407	0.00526675	0.123247
SLC6A8	-0.537692	6.38337	9.01252	0.0052702	0.123247
LMF1	-0.823812	5.56805	9.00725	0.00528194	0.123247
BC040735	-5.29475	-0.856634	9.00714	0.00528218	0.123247
SDK2	-1.25471	3.25957	9.00256	0.0052924	0.123357
CDK6	0.490361	6.5381	8.99559	0.00530799	0.123487
TRPM6	-1.49356	3.30266	8.99517	0.00530894	0.123487
C9orf72	-0.965168	3.03057	8.99198	0.0053161	0.123525
SEMA3A	6.25315	-0.499152	9.13503	0.00532534	0.12357
LOC100132215	-1.62775	2.59632	8.98621	0.00532906	0.12357
RP11-363E6.4:ENSG00000272425	6.33985	-1.45525	9.31188	0.00534739	0.123867
PLEKHF1	0.978569	4.52914	8.96874	0.00536853	0.123973
CRLS1	-0.553267	5.04476	8.9701	0.00536546	0.123973
DDAH2	-0.60402	4.98464	8.97001	0.00536566	0.123973
OSER1-AS1	-1.10198	3.23886	8.93136	0.00545407	0.125819
TAS2R20	-2.7344	0.675438	8.92564	0.00546727	0.125994
SND1	0.409741	7.58648	8.91918	0.00548224	0.12621
PDGFRA	-1.90677	2.28878	8.90695	0.00551071	0.126735
PDLIM7	1.07776	3.65141	8.90076	0.00552516	0.126937
TRPT1	-0.911029	3.34216	8.88798	0.00555516	0.127496
RP11-533E19.5:ENSG00000260360	6.90897	-1.28035	9.02387	0.00557417	0.127671
LDHA	0.683002	8.91352	8.87752	0.00557985	0.127671
ASB3	-0.575321	4.18197	8.88194	0.00556939	0.127671
SLC26A2	0.716243	6.06475	8.87031	0.00559692	0.127801
SLC40A1	-1.00896	4.34928	8.87212	0.00559263	0.127801
KCTD11	0.650406	4.05441	8.84197	0.00566461	0.129084
COX6A2	-3.4768	0.90614	8.84246	0.00566342	0.129084
LOC100506548	-0.732741	3.36168	8.83835	0.00567333	0.129152
TAGLN2	0.630084	9.00924	8.82493	0.00570573	0.129758
TADA3	0.468051	6.32884	8.80713	0.00574903	0.130478
HACL1	-0.648084	3.68238	8.80756	0.00574799	0.130478
WBP2	-0.512566	6.33751	8.80149	0.00576282	0.130527
KLHL1	-6.97856	-1.34311	9.12391	0.00576149	0.130527
RP11-317N12.1:ENSG00000253642	6.41947	-1.99511	9.35417	0.00577613	0.130697
SAMD1	0.819956	4.01945	8.78208	0.00581057	0.131211
C9orf91	0.640214	4.56872	8.78437	0.00580491	0.131211
RNF41	0.454214	5.10044	8.77449	0.00582935	0.131503
SDC1	0.605234	7.65593	8.7598	0.0058659	0.131723
TAX1BP3	0.502443	5.76017	8.75878	0.00586845	0.131723
UCK2	0.489774	5.51758	8.76523	0.00585236	0.131723
SDHA	-0.577054	7.4865	8.76675	0.00584857	0.131723
C1QTNF7	-6.24334	-1.58294	9.07894	0.00586566	0.131723
PTGS2	1.07437	5.85699	8.74825	0.00589481	0.132183
LRRC36	6.01934	-1.48258	8.88581	0.00590094	0.132188
PID1	1.7434	2.99525	8.73968	0.00591637	0.132228
ADAM12	0.892993	4.82039	8.74216	0.00591012	0.132228
ARL1	-0.503317	6.15327	8.73808	0.00592039	0.132228
MYLPF	5.75631	-1.90504	8.87036	0.00593879	0.132229
CHAF1B	0.688199	4.22401	8.72409	0.00595578	0.132229
TSPAN9	0.464896	6.14459	8.72414	0.00595565	0.132229
TRIM37	0.421773	5.60574	8.73323	0.00593263	0.132229
AX747246	-6.93117	-1.81659	9.04231	0.00595204	0.132229
CHIA	-7.20094	-1.73967	8.86544	0.00595089	0.132229
C10orf54	0.917575	3.86338	8.7038	0.0060075	0.132983
ARHGAP24	-0.934556	3.58316	8.70669	0.00600011	0.132983
RP11-284F21.9:ENSG00000272068	-6.3025	-1.655	9.02138	0.00600203	0.132983
GPX4	0.611421	7.22138	8.69833	0.00602152	0.133005
SETD3	-0.549751	4.70949	8.69417	0.00603223	0.133005
DBI	-0.607082	8.53284	8.69641	0.00602648	0.133005
RP11-539G18.2:ENSG00000255458	-5.97063	-2.13273	9.0159	0.00601519	0.133005
SLC6A9	1.20866	5.40363	8.68722	0.00605015	0.133146
FOSL2	0.542854	7.15376	8.6871	0.00605046	0.133146
RP1L1	6.29828	-1.04273	8.79441	0.00612868	0.133263
SP5	5.1831	-1.76152	8.80811	0.00609394	0.133263
ADAMTS9	1.47842	1.8748	8.6688	0.00609787	0.133263
RNASEH2B	1.21414	2.82107	8.67873	0.00607208	0.133263
GBP1	1.0107	6.81439	8.65645	0.00613011	0.133263
ENTPD7	0.678546	4.06656	8.65605	0.00613117	0.133263
STIM1	0.604661	6.39019	8.66248	0.00611436	0.133263
PELI1	0.539652	6.41138	8.6673	0.00610179	0.133263
AFG3L2	-0.508818	6.37183	8.66055	0.0061194	0.133263
MFAP3L	-0.571224	5.11858	8.65535	0.00613299	0.133263
HADHB	-0.746764	6.78378	8.67412	0.00608404	0.133263
AK094621	-0.962042	3.47405	8.66291	0.00611324	0.133263
BC040189	-6.82719	-1.76722	8.99246	0.00607185	0.133263
COL17A1	-6.60149	-1.80682	9.1938	0.0061406	0.1333
B4GALT5	0.504787	6.261	8.64343	0.00616431	0.133685
LOC100506804	6.00025	-1.91697	8.94645	0.00618476	0.133713
FUT2	1.63107	1.67934	8.63581	0.00618441	0.133713
B3GNT3	1.41297	2.9077	8.6339	0.00618945	0.133713
MAGED1	0.54092	7.27859	8.63889	0.00617627	0.133713
AMZ1	6.95898	-1.4623	9.17048	0.00619569	0.13372
PROCR	-1.01888	2.93094	8.61617	0.00623653	0.134472
INCENP	0.990268	3.52735	8.61177	0.0062483	0.134596
CCRN4L	0.904217	3.9413	8.60081	0.00627766	0.135034
KMO	-4.84201	-0.288071	8.59969	0.00628066	0.135034
SKP2	0.814942	4.75232	8.5877	0.00631298	0.135599
AX746964	6.68416	-1.90126	8.69779	0.00637986	0.1358
CTD-2034I21.2:ENSG00000263082	5.73795	-0.957837	8.68881	0.00640376	0.1358
E2F8	2.05854	2.83042	8.56512	0.00637431	0.1358
PTTG1	1.29767	4.91087	8.57724	0.00634131	0.1358
CDC20	1.2515	5.2006	8.5807	0.00633193	0.1358
ZNF484	1.11935	2.41153	8.55846	0.00639252	0.1358
SH3BP2	1.04386	7.77359	8.56297	0.00638017	0.1358
STEAP3	0.77308	7.53195	8.54841	0.0064201	0.1358
STAT6	0.356686	7.87242	8.5378	0.00644939	0.1358
IKZF5	-0.454324	5.12941	8.54607	0.00642656	0.1358
HERC3	-0.571386	5.21979	8.54496	0.0064296	0.1358
ACSS2	-0.622574	4.77341	8.5394	0.00644495	0.1358
ATP5G3	-0.633591	8.51105	8.55128	0.00641221	0.1358
SETD1B	-0.746703	6.32421	8.53922	0.00644544	0.1358
TMEM47	-0.955832	3.91119	8.56831	0.00636561	0.1358
PCDHB16	-0.985533	3.90529	8.5674	0.0063681	0.1358
TPPP	-1.07973	5.47941	8.54942	0.00641733	0.1358
LINC00493:ENSG00000232388	-4.26139	1.87704	8.53884	0.00644652	0.1358
AK097161	-5.82281	-1.36167	8.5633	0.00637929	0.1358
BC010924	-7.47447	0.503931	8.69325	0.00639192	0.1358
CLEC18C	-7.96159	-1.89185	8.91997	0.00642309	0.1358
CCNA2	1.64791	4.90748	8.53286	0.00646306	0.135869
CHST9	-1.63714	2.23583	8.53225	0.00646475	0.135869
SPAG5	1.12465	4.05019	8.52833	0.00647561	0.13597
ATG4C	1.13754	2.93837	8.51552	0.0065113	0.136591
RP11-227D13.1:ENSG00000259705	-6.09981	-2.46455	9.03103	0.00653668	0.136996
EGR3	2.97394	1.96124	8.49958	0.00655601	0.137145
HDGF	0.459588	8.80565	8.5015	0.00655061	0.137145
IER5L	0.72812	6.25554	8.49146	0.0065789	0.137367
MEF2BNB-MEF2B	-0.998354	2.74657	8.49333	0.00657363	0.137367
BACE2	0.49981	6.85652	8.4888	0.00658643	0.137397
SLC22A17	-0.659607	3.54587	8.4858	0.00659491	0.137446
ST3GAL1	0.488107	6.06365	8.48177	0.00660634	0.137557
CSE1L	0.552216	5.70654	8.47715	0.00661947	0.137575
COQ9	-0.583546	6.84534	8.47899	0.00661424	0.137575
ESR2	6.43212	-1.79678	8.76432	0.00665483	0.137927
TPST2	1.91171	1.63783	8.4649	0.00665441	0.137927
GJA5	1.50183	2.0507	8.46714	0.00664799	0.137927
ETV4	1.61911	2.40058	8.45574	0.00668066	0.138319
AK310094	1.15299	4.48488	8.45384	0.00668612	0.138319
FAHD2CP	-1.24088	2.91559	8.45095	0.00669443	0.138364
CORO1A	1.05182	3.2558	8.44519	0.00671103	0.138579
RP5-902P8.12:ENSG00000260179	4.36118	-0.834364	8.43985	0.00672647	0.138653
ZNF419	-1.08905	3.23821	8.43969	0.00672694	0.138653
TOB2	-0.43237	5.57554	8.43021	0.00675444	0.138964
AK056490	-5.60825	-1.50967	8.72807	0.006753	0.138964
MAPK4	2.83808	0.427621	8.42301	0.00677541	0.139268
CDCP2	-6.07771	-2.17147	8.71484	0.0067892	0.139424
AUH	-0.614273	4.4634	8.41545	0.00679748	0.139466
PRUNE2	2.90039	1.14488	8.40866	0.00681739	0.13962
TMEM129	-0.621282	6.70225	8.40961	0.0068146	0.13962
ITGB1	0.414118	7.57236	8.39496	0.00685776	0.140318
DAZAP1	0.402078	6.0763	8.38829	0.00687749	0.140594
S100A10	-0.53973	8.01111	8.38166	0.00689717	0.140868
SDAD1	-0.640107	4.73199	8.36747	0.00693948	0.141475
HBEGF	-1.15982	3.72937	8.36751	0.00693939	0.141475
ABLIM3	2.51368	1.3483	8.36506	0.00694671	0.141493
RP11-540A21.2:ENSG00000245522	7.03831	-0.838816	8.48179	0.00698277	0.142099
GALNT15	6.22823	-0.508408	8.47821	0.00699327	0.142184
RASGEF1B	0.854612	4.71752	8.34261	0.00701432	0.142483
FBN3	-0.823837	6.56188	8.3344	0.00703924	0.14286
BC016015	0.72111	9.48463	8.32514	0.00706744	0.143302
HOXC5	-5.15704	-1.45834	8.31746	0.00709094	0.14352
KDM4A-AS1	-6.93763	-1.56978	8.44527	0.00709069	0.14352
CD14	0.760512	5.32465	8.31236	0.00710657	0.143668
FOXP4	0.449221	5.89852	8.31089	0.0071111	0.143668
ABO	2.65187	1.07943	8.30416	0.00713181	0.143957
GTF2IRD2P1	6.65623	-0.0206042	8.4252	0.00715079	0.144132
AP2B1	-0.356682	6.71073	8.29719	0.00715333	0.144132
CTA-384D8.35:ENSG00000272666	1.98826	1.38037	8.28236	0.00719935	0.144749
KIAA1549L	1.04357	2.58829	8.2811	0.00720328	0.144749
ALAS1	0.485114	5.46137	8.28114	0.00720316	0.144749
DQ582201	-1.98417	2.81411	8.27904	0.00720971	0.144749
PTPRZ1	-1.80825	2.42977	8.27191	0.00723198	0.145066
CD97	0.650655	4.56832	8.26884	0.00724159	0.145129
ATP5G1	-0.825711	5.82907	8.25967	0.00727038	0.145576
ACTB	0.52029	11.0262	8.25572	0.00728282	0.145672
PDHA1	-0.437948	6.71687	8.25404	0.00728813	0.145672
LINC00954	6.97794	-1.21672	8.3763	0.00729949	0.145719
CHADL	-1.43971	1.9306	8.24919	0.00730346	0.145719
FRMD4A	1.81686	2.61832	8.24231	0.00732523	0.145794
C19orf66	0.689638	6.03931	8.24213	0.00732581	0.145794
CIB2	-0.735615	5.12621	8.24185	0.00732671	0.145794
C10orf111	6.27159	-1.56677	8.52464	0.00733405	0.145811
REL	0.902578	3.69759	8.22866	0.00736871	0.14637
CXCR4	1.26265	4.53983	8.22591	0.00737748	0.146415
CTD-2325M2.1:ENSG00000267939	-5.91042	-2.01905	8.33923	0.00741446	0.147019
RASAL2	0.647407	6.08025	8.21015	0.00742807	0.147029
SDHD	-0.670746	6.39315	8.21077	0.00742608	0.147029
RP11-281P23.1:ENSG00000251152	-6.95597	-2.20168	8.77124	0.00747031	0.147734
DAW1	5.96991	-2.35343	8.67752	0.00749778	0.147764
AK027190	2.36347	3.2119	8.19158	0.00748815	0.147764
PIGO	-0.403618	5.99531	8.19082	0.00749061	0.147764
DNAAF1	-4.57487	-1.21552	8.18851	0.00749814	0.147764
PTPRVP	6.57647	-2.08119	8.66395	0.00753767	0.147933
BMP3	6.07308	-0.845627	8.28961	0.00757147	0.147933
P2RY6	1.8384	1.99122	8.18071	0.00752357	0.147933
FAM83D	1.54003	3.75608	8.17257	0.00755018	0.147933
PDE4B	1.24054	7.07556	8.16632	0.0075707	0.147933
FOXM1	1.02816	5.99954	8.16575	0.0075726	0.147933
KCTD12	0.978494	2.81411	8.17632	0.00753791	0.147933
PFKL	0.470136	7.08726	8.16728	0.00756755	0.147933
VEPH1	-1.06237	3.78756	8.17441	0.00754416	0.147933
CSPG4	-1.9253	4.79466	8.16776	0.00756597	0.147933
ERMP1	-0.716944	6.94408	8.15076	0.00762206	0.148769
GPR157	0.871956	3.18811	8.13899	0.00766116	0.14905
ABHD4	-0.486572	4.65249	8.13845	0.00766296	0.14905
STXBP1	-0.514552	4.92822	8.13844	0.00766299	0.14905
SATB1	-0.743939	5.71997	8.14171	0.00765212	0.14905
KANSL1-AS1	6.24455	-1.12459	8.41348	0.0076745	0.149144
PAK3	7.13847	-1.56279	8.40175	0.00771145	0.149345
LETMD1	-0.642248	5.20556	8.12838	0.0076966	0.149345
ZNF184	-0.962661	2.87879	8.12675	0.00770206	0.149345
MAGEC1	-6.58127	-2.61241	9.13873	0.00770551	0.149345
CDC25C	1.62384	3.14777	8.1159	0.00773847	0.149571
PXDN	0.52025	6.69702	8.11395	0.00774504	0.149571
STOM	0.479224	7.87211	8.11284	0.00774878	0.149571
EXT1	-0.537651	6.5876	8.11255	0.00774978	0.149571
LRRC8C	0.548998	5.45674	8.10848	0.00776353	0.149708
MAP4K3	-0.5842	4.89691	8.10101	0.00778879	0.150066
TBC1D15	-0.466788	5.15312	8.09618	0.00780519	0.150172
BBS4	-0.841802	4.65419	8.09546	0.00780764	0.150172
AK311113	-4.17608	0.848558	8.09243	0.00781796	0.150241
LIME1	4.02495	0.848868	8.08792	0.00783331	0.150295
HDAC5	-0.549571	6.03873	8.08572	0.00784083	0.150295
CHRNA3	-6.50715	-2.02875	8.36223	0.0078373	0.150295
CCNI2	2.47198	0.925103	8.07532	0.00787643	0.150632
PNMA1	-0.539428	4.43872	8.0747	0.00787855	0.150632
VSTM2A	-6.05863	-1.71904	8.19672	0.00787519	0.150632
IRAK3	2.14149	3.30925	8.05773	0.00793705	0.151621
BCL2L1	-0.438958	6.1751	8.05175	0.00795776	0.151759
BC028842	-6.50775	-2.6055	8.80084	0.00795625	0.151759
SLC4A2	0.534209	6.33945	8.0445	0.00798298	0.151852
COX14	-0.740368	4.25671	8.04665	0.0079755	0.151852
FAM174A	-0.955204	3.11133	8.04619	0.0079771	0.151852
LPIN1	-0.848173	6.69357	8.04204	0.00799156	0.151887
PROCA1	6.4085	-1.10273	8.15717	0.00800849	0.152048
ATP2A3	-1.06598	6.80947	8.03573	0.00801358	0.152048
LASP1	0.3589	6.42192	8.02988	0.00803406	0.152304
CLCNKA	-2.57062	1.85276	8.028	0.00804065	0.152304
SULT1A2	6.80573	-1.1453	8.13263	0.00809243	0.152898
IDS	-0.42226	7.27512	8.01569	0.00808398	0.152898
BAIAP2-AS1	-0.581356	4.21733	8.01516	0.00808586	0.152898
S100A8	3.41887	4.08585	8.007	0.00811474	0.153104
PRMT1	0.550819	5.90624	8.00605	0.00811809	0.153104
ATP2B2	-1.29362	3.54754	8.00443	0.00812383	0.153104
CHSY1	0.656221	5.78665	7.99961	0.00814095	0.153299
PIK3R5	6.46414	-1.95566	8.26747	0.00814829	0.153308
MIAT:ENSG00000225783	-6.28561	-1.89521	8.10981	0.00817135	0.153613
CADPS2	0.959192	3.12029	7.97005	0.00824684	0.154
CSRP2	0.75257	3.71302	7.97472	0.00823	0.154
RBM22	0.444833	5.73714	7.97098	0.00824349	0.154
CDK5RAP1	-0.460999	4.59756	7.97358	0.0082341	0.154
DAB2IP	-0.541235	6.59191	7.97548	0.00822727	0.154
ERCC5	-0.669052	6.03748	7.983	0.00820026	0.154
TMOD4	-5.30251	-1.90982	8.24957	0.00820858	0.154
KISS1R	-6.50037	-1.76363	8.09033	0.00823941	0.154
MTUS2	6.33099	-1.4573	8.08281	0.00826584	0.154086
RAB40A	6.04463	-1.90122	8.22886	0.0082789	0.154086
PAPOLG	-0.471724	4.92787	7.963	0.0082723	0.154086
SRGAP2C	-0.92921	2.80252	7.96393	0.00826893	0.154086
RP3-483K16.4:ENSG00000271367	6.14823	-2.18094	8.42041	0.00829487	0.15422
NES	1.96336	3.3972	7.95542	0.0082998	0.15422
CHST4	6.55953	-1.95541	8.40656	0.00834039	0.154278
GAS7	2.40085	3.17763	7.94986	0.00832001	0.154278
HEG1	-1.00515	3.32176	7.94323	0.00834418	0.154278
SLC6A16	-1.42459	1.95065	7.94576	0.00833496	0.154278
ZNF114	-4.25267	-0.737042	7.94954	0.00832118	0.154278
RP11-834C11.5:ENSG00000250432	-6.76593	-2.4869	8.40725	0.00833811	0.154278
FAM117B	0.822891	3.16018	7.93604	0.00837051	0.154637
MARVELD1	1.26744	2.89959	7.9285	0.0083982	0.154696
OLFML3	1.045	7.1603	7.92767	0.00840124	0.154696
ADCY3	0.748097	5.4384	7.92788	0.00840046	0.154696
ATP1A1	-0.730984	10.0231	7.93301	0.0083816	0.154696
LOC648691	5.87023	-1.26372	8.03555	0.00843406	0.154792
TONSL	1.02975	4.38982	7.91882	0.00843386	0.154792
EDEM2	-0.719386	4.95418	7.92056	0.00842746	0.154792
P2RX6	-6.62723	-2.00326	8.18684	0.00842361	0.154792
DNA2	1.03535	2.63584	7.91316	0.00845483	0.15492
MEIS2	-1.37722	3.74638	7.91476	0.0084489	0.15492
LOC646329	4.82452	-0.988915	8.02699	0.00846492	0.154978
PARP16	0.558394	4.16749	7.90709	0.00847733	0.155079
MFSD6	0.530646	6.04449	7.90029	0.00850266	0.155416
SCML1	-2.06474	1.89108	7.89507	0.00852213	0.155645
RP11-122G18.8:ENSG00000273075	6.83904	-1.82714	8.00529	0.00854371	0.155647
DKK2	5.72548	-1.59295	8.1491	0.00855597	0.155647
FAM188A	0.95746	2.74382	7.88693	0.00855261	0.155647
UBQLN2	-0.43356	6.0184	7.88578	0.00855693	0.155647
GULP1	-1.32653	1.98398	7.88711	0.00855196	0.155647
SPIN1	-0.433926	7.67685	7.87664	0.00859132	0.155887
TSC22D2	-0.537449	5.51495	7.87966	0.00857995	0.155887
PLCB4	-0.894935	5.61172	7.87672	0.008591	0.155887
AX747215	-5.71324	-2.30037	7.99051	0.00859787	0.155887
SIX5	0.572426	4.10541	7.8674	0.00862623	0.156149
TM4SF19	-6.93625	-2.14455	8.12969	0.00862494	0.156149
MIOX	6.42992	-2.00241	7.97393	0.00865903	0.156281
AK097722	6.27052	-2.07992	7.97329	0.0086614	0.156281
SH3KBP1	0.520783	5.98438	7.86002	0.00865422	0.156281
FBXW2	-0.355134	6.62013	7.86027	0.00865328	0.156281
AK054837	3.22722	1.52935	7.85022	0.00869157	0.156574
PRKD1	-1.46435	2.01403	7.8515	0.00868668	0.156574
LGI2	6.35269	-0.774693	7.9536	0.00873465	0.156701
LPAL2	6.02487	-2.51665	8.5542	0.00872446	0.156701
RIMKLA	2.28249	1.09535	7.83933	0.00873325	0.156701
CDCA5	1.39196	3.93595	7.83039	0.00876763	0.156701
CHST15	1.08383	5.87915	7.84612	0.00870721	0.156701
PLEKHG1	0.805349	4.06057	7.83949	0.00873261	0.156701
FAM131A	-0.498867	4.15521	7.83017	0.00876847	0.156701
FGFR2	-0.890589	6.62589	7.83212	0.00876093	0.156701
AK092048	-3.936	-0.0466074	7.83181	0.00876216	0.156701
EBF1	-6.70865	-2.27616	8.28284	0.00875954	0.156701
LTBP1	-1.14979	4.62322	7.8248	0.00878917	0.156843
NWD1	-1.171	4.14069	7.8245	0.00879035	0.156843
SECTM1	1.41843	2.46277	7.81751	0.00881741	0.157201
GALNT16	3.40212	0.592233	7.79698	0.00889741	0.157253
FAM20A	1.43076	3.88306	7.80058	0.00888333	0.157253
PIGP	0.789249	3.60101	7.80502	0.00886597	0.157253
BIN1	0.780929	4.05738	7.80295	0.00887407	0.157253
PIK3R1	0.51008	6.51833	7.80832	0.00885312	0.157253
TMX4	-0.619564	5.70095	7.80943	0.00884878	0.157253
AX747851	-5.18521	-1.74711	8.06878	0.00884532	0.157253
TDRD1	-5.30604	-1.44006	7.91123	0.00889464	0.157253
TSPAN19	-6.47378	-1.72821	7.92567	0.00883976	0.157253
AF064858.6:ENSG00000205622	-6.99803	-2.25046	8.11173	0.00889726	0.157253
SNORA53	-7.07913	-1.6597	7.96348	0.0088639	0.157253
FBLN1	1.02945	3.04495	7.79	0.00892477	0.157613
CDC42P3	6.28417	-1.55388	7.88379	0.00899993	0.157788
IQGAP3	1.13101	4.92985	7.77377	0.00898879	0.157788
FKBP5	0.998979	4.39055	7.76791	0.00901203	0.157788
EFNA4	0.533592	4.65913	7.77616	0.00897934	0.157788
FBXO32	0.501574	9.77842	7.78236	0.00895483	0.157788
FAM162A	-0.623198	5.8745	7.76905	0.00900749	0.157788
TATDN3	-0.65645	3.84169	7.7686	0.00900928	0.157788
ECI1	-0.815341	6.24218	7.77106	0.00899952	0.157788
SIPA1L1	-0.975669	5.79757	7.77864	0.00896951	0.157788
MARC2	-1.2173	4.26633	7.77037	0.00900225	0.157788
SIM1	-1.5153	2.78356	7.77578	0.00898085	0.157788
AIFM1	-0.385336	5.63309	7.76152	0.00903743	0.158109
MUSTN1	6.26156	-0.530391	7.86429	0.00907559	0.15853
CREBL2	-0.664464	5.69089	7.75371	0.00906858	0.15853
RP11-353K11.1:ENSG00000273265	-5.73808	-2.13283	8.00446	0.00908473	0.158566
RP11-390F4.6:ENSG00000236924	7.08092	-1.34704	7.85676	0.00910499	0.158739
RASA3	0.824436	5.50913	7.74311	0.00911106	0.158739
UAP1	-0.409617	7.2443	7.74191	0.00911588	0.158739
KIF2C	0.891403	4.92954	7.7383	0.00913042	0.158774
THBS1	-0.80229	8.08709	7.73791	0.00913199	0.158774
LINC00957	-0.939613	2.89631	7.72974	0.00916495	0.159223
RFX2	2.29971	0.221984	7.72578	0.00918098	0.159367
GUCY2D	-6.52476	-2.0563	7.97744	0.00918744	0.159367
KCTD1	-0.640555	6.51298	7.71977	0.00920536	0.159555
SLC47A2	5.97923	-1.05458	7.82935	0.00921293	0.159563
CSTB	0.756732	7.57192	7.71045	0.00924333	0.15991
SEH1L	0.596968	4.26921	7.70949	0.00924724	0.15991
KLHL14	-6.14045	-2.40688	8.14327	0.0092606	0.159922
C3orf20	-6.49062	-1.99269	7.95799	0.00926217	0.159922
CDIPT-AS1	6.52629	-2.36278	8.13768	0.00928131	0.160129
AK095151	3.86136	-0.228254	7.68557	0.00934546	0.160619
EPHB6	0.894669	3.60362	7.68618	0.00934294	0.160619
NRD1	0.378948	6.73999	7.69053	0.00932501	0.160619
KIFC3	-0.568233	6.78956	7.6908	0.00932386	0.160619
PARD3B	-0.991188	3.06656	7.68628	0.00934251	0.160619
RP11-553P9.3:ENSG00000248456	-6.56166	-2.29795	8.11675	0.00935935	0.160734
ZNF786	0.831098	2.85806	7.67912	0.00937211	0.160831
LOC388499	6.09764	-1.94936	7.77968	0.00941199	0.161145
MRGPRX3	3.87031	-0.0297522	7.6678	0.00941916	0.161145
CSRP1	0.483288	6.85277	7.67175	0.00940272	0.161145
ZNF195	-0.659261	3.51102	7.67113	0.00940529	0.161145
ACPL2	-0.551368	4.67736	7.66531	0.00942953	0.1612
P2RY2	1.10116	3.85998	7.66199	0.00944339	0.161248
CDK16	0.407532	6.85481	7.65776	0.00946106	0.161248
LINC00235	-5.41149	-2.64701	7.90864	0.00945471	0.161248
DKFZp686H10114	-6.14358	-2.00783	7.90769	0.00945849	0.161248
ZHX1	-0.447749	5.36862	7.65235	0.00948373	0.161511
TMEM39B	0.743774	3.41187	7.64987	0.00949415	0.161566
FZD7	0.738716	6.3845	7.64627	0.00950928	0.161701
BCL3	0.610417	5.76732	7.64437	0.00951727	0.161714
OXSM	-0.734333	3.66799	7.6406	0.00953318	0.16174
MIXL1	-6.63412	-2.62048	8.4251	0.0095294	0.16174
AX747988	5.92172	-0.540081	7.74292	0.00956238	0.162113
CENPN	0.793503	4.47908	7.62006	0.00962027	0.162971
CAMK4	6.05105	-0.259201	7.71887	0.00966218	0.163499
AK124262	6.03132	-1.28333	7.71544	0.00967647	0.163499
LOC100287846	3.74688	-0.357198	7.60595	0.00968058	0.163499
MSI2	-0.635027	4.61485	7.60869	0.00966885	0.163499
MACC1	0.575835	4.63134	7.60319	0.00969246	0.163577
CARM1	0.325451	6.80101	7.59881	0.0097113	0.163771
PLCE1	-1.0408	5.0053	7.59309	0.00973593	0.164064
TRIM22	1.21104	4.411	7.58496	0.00977108	0.164532
CYP2C8	6.38895	-2.32532	8.05979	0.0098585	0.164567
LOC100652791	5.57957	-1.67398	7.81651	0.0098261	0.164567
ITGA4	1.91527	1.82925	7.57848	0.00979923	0.164567
ORC6	1.50465	3.73227	7.56429	0.00986111	0.164567
LRRC20	1.42358	2.01137	7.57386	0.00981932	0.164567
TMEM97	0.921638	3.94618	7.56805	0.0098447	0.164567
ARHGEF26-AS1	-0.911316	3.61505	7.57982	0.00979342	0.164567
CPEB4	-0.912661	5.06033	7.57755	0.00980329	0.164567
PRELP	-1.01258	4.69088	7.56532	0.00985662	0.164567
LOC284023	-3.09449	1.98997	7.5659	0.00985406	0.164567
RP11-503C24.2:ENSG00000237987	-5.58418	-2.63076	7.93177	0.00981881	0.164567
AK094644	-5.80881	-1.2365	7.67869	0.00983142	0.164567
BBIP1	-1.02656	3.28669	7.55949	0.00988216	0.164796
PLXNB3	-0.783079	5.69089	7.55762	0.00989037	0.16481
HELLS	1.17653	2.79572	7.55336	0.00990907	0.164999
CTC-523E23.1:ENSG00000261754	6.96519	-1.68437	7.78613	0.00995206	0.165592
SEMA3G	6.34993	-1.50881	7.62011	0.010084	0.165844
LOC149134	6.23914	-1.38502	7.61315	0.0101145	0.165844
CCDC153	6.17832	-1.86628	7.62695	0.0100541	0.165844
BC036195	5.89768	-1.4298	7.62158	0.0100776	0.165844
FAM189A1	5.89348	-1.25142	7.61362	0.0101124	0.165844
AK054753	5.30931	-1.69684	7.77706	0.00998999	0.165844
ITGB7	2.96488	0.4863	7.52389	0.0100397	0.165844
GPR114	1.00751	2.35571	7.5185	0.0100638	0.165844
SLC2A10	0.970245	3.73032	7.52602	0.0100302	0.165844
OAS2	0.86303	6.73258	7.50956	0.0101039	0.165844
PDE7A	0.573297	8.67414	7.51347	0.0100863	0.165844
TRIP6	0.43934	5.6192	7.50652	0.0101175	0.165844
DEK	0.43214	7.00268	7.51481	0.0100803	0.165844
OSBPL5	-0.501094	4.68385	7.50706	0.0101151	0.165844
EARS2	-0.539487	5.31645	7.50558	0.0101217	0.165844
KLF2	-0.655569	7.68094	7.51236	0.0100913	0.165844
UGCG	-0.810506	3.1482	7.53475	0.00999135	0.165844
FAM222A	-0.997214	3.68133	7.50799	0.0101109	0.165844
RP11-307L14.1:ENSG00000272370	-6.13879	-2.39935	7.74572	0.0101223	0.165844
TEX29	-6.2071	-1.62809	7.62111	0.0100796	0.165844
LOC642366	-6.63395	-2.54312	8.18908	0.010019	0.165844
RAPSN	2.0275	0.863981	7.50179	0.0101388	0.165993
REM2	6.09729	-1.28537	7.60367	0.0101561	0.16605
SSRP1	0.373455	6.62415	7.49774	0.0101571	0.16605
CSK	0.39337	6.27785	7.49391	0.0101744	0.166212
RP11-41O4.2:ENSG00000266278	6.6549	-1.84568	7.73005	0.0101892	0.166302
GJA9-MYCBP	-7.81526	-0.704729	7.78174	0.0101947	0.166302
NME3	-0.691395	3.79797	7.48746	0.0102037	0.166327
RP11-112J3.16:ENSG00000227388	6.59015	-2.20966	7.88228	0.010285	0.166504
AX746969	6.03455	-1.53698	7.57047	0.0103036	0.166504
AK000798	5.91651	-1.0447	7.57291	0.0102927	0.166504
DLL3	5.55089	-1.52167	7.58086	0.0102572	0.166504
ZNF428	0.805995	3.31345	7.47852	0.0102444	0.166504
SOD2	0.774516	9.98823	7.47185	0.0102748	0.166504
GSTP1	0.581226	9.49113	7.47719	0.0102505	0.166504
POLB	0.577517	4.93194	7.4661	0.0103012	0.166504
NAA15	0.426746	5.99282	7.47113	0.0102781	0.166504
SLC24A1	-0.622298	4.60914	7.4695	0.0102856	0.166504
LOC51326	-5.97512	-2.46811	7.71814	0.0102404	0.166504
FAM35BP	-7.44475	-1.89123	7.88696	0.0102655	0.166504
VNN3	1.49287	2.83921	7.45596	0.0103478	0.167047
TUBA1B	0.714862	8.51371	7.45505	0.010352	0.167047
COL26A1	5.49612	-1.32646	7.53939	0.0104437	0.167288
GLOD5	5.46046	-2.16764	7.83972	0.0104636	0.167288
GBAP1	2.94792	1.09102	7.43149	0.0104614	0.167288
HR	1.12904	6.56748	7.43035	0.0104667	0.167288
NCOA7	0.718339	6.45421	7.42775	0.0104788	0.167288
DFFA	0.557079	4.7221	7.43788	0.0104316	0.167288
NET1	0.482347	7.07413	7.42922	0.010472	0.167288
MTAP	0.445176	4.83502	7.44589	0.0103944	0.167288
TMX2	-0.42815	6.09512	7.43817	0.0104302	0.167288
TBC1D14	-0.433751	6.49107	7.44438	0.0104014	0.167288
ZDHHC21	-0.619262	4.23994	7.44586	0.0103946	0.167288
ZBTB24	-0.742311	3.38833	7.4324	0.0104571	0.167288
RP11-610P16.1:ENSG00000251611	-5.07477	-2.47301	7.66909	0.0104541	0.167288
BC034612	-6.00446	-2.52631	7.73827	0.0103806	0.167288
DL490887	-6.13978	-2.53501	7.84794	0.0104288	0.167288
RP11-84C13.2:ENSG00000270720	-5.73642	-1.55321	7.5288	0.0104919	0.167379
AC004540.5:ENSG00000214870	5.12564	-0.985728	7.52521	0.0105083	0.167403
AC016735.2:ENSG00000231826	3.45344	0.20088	7.4226	0.0105029	0.167403
LRRC63	-5.55735	-1.82464	7.51388	0.0105603	0.167872
CXorf31	-6.02641	-2.09772	7.51446	0.0105576	0.167872
FBXO39	-6.63361	-2.4844	7.81713	0.0105599	0.167872
FAM110C	-0.93945	3.53201	7.4036	0.0105924	0.168264
TRIM5	0.812185	3.93656	7.38645	0.0106738	0.169079
TMEM245	-0.342133	6.51846	7.38668	0.0106728	0.169079
COX20	-0.479363	6.35299	7.38754	0.0106686	0.169079
CHD6	-0.686935	5.20317	7.38679	0.0106722	0.169079
MAT1A	5.80636	-1.54032	7.48221	0.010707	0.169179
DCUN1D2	-0.589458	4.37068	7.38296	0.0106905	0.169179
EIF3J-AS1:ENSG00000179523	-3.55166	0.225442	7.37918	0.0107086	0.169179
ZBTB8B	-5.79031	-2.24501	8.01449	0.0107131	0.169179
CDRT4	-9.21757	-0.181581	7.78053	0.0107178	0.169179
PCDHA1	6.76074	-0.818242	7.47826	0.0107254	0.16918
QRFP	-6.0872	-2.61686	7.84451	0.0107401	0.169292
ANKHD1	-0.507037	6.96976	7.36631	0.0107703	0.16965
CALML5	5.88009	-1.87447	7.4613	0.010805	0.170077
TRNAU1AP	0.657945	3.46688	7.35525	0.0108238	0.170136
TMEM30B	-0.62479	5.15694	7.35522	0.0108239	0.170136
C1orf95	0.935311	4.26073	7.3466	0.0108657	0.170673
PLIN1	4.85751	-0.648762	7.344	0.0108784	0.170753
B3GNT8	6.4931	-2.26078	7.55949	0.0109496	0.171271
COL13A1	6.23716	-2.33848	7.73428	0.0109212	0.171271
HLA-DRB6	5.94984	-2.52854	7.56028	0.0109459	0.171271
C5orf45	-0.899762	2.66706	7.3316	0.0109389	0.171271
THSD1	-3.98365	-0.351161	7.3304	0.0109448	0.171271
RAB27B	0.612041	4.9604	7.32159	0.0109881	0.171515
CRB3	-0.678823	3.85169	7.32249	0.0109836	0.171515
FAM189A2	-0.913837	3.17852	7.32216	0.0109853	0.171515
APLP1	1.35261	2.68175	7.31676	0.0110119	0.171621
ITPK1	0.737299	3.60044	7.31401	0.0110255	0.171621
PHC2	0.406176	6.37175	7.31513	0.0110199	0.171621
CDH18	-6.23333	-1.6236	7.4164	0.011019	0.171621
BEST3	6.20503	-1.29125	7.41182	0.011041	0.171744
HOXA11-AS	-5.66562	-1.83624	7.4079	0.01106	0.17192
AP006216.11:ENSG00000231611	6.23088	-2.24258	7.52804	0.0110964	0.172248
FANCM	1.24878	2.34749	7.30064	0.0110917	0.172248
LINC00639:ENSG00000259070	6.02376	-2.36828	7.50907	0.0111861	0.172719
RP11-33O4.1:ENSG00000272644	5.37124	-1.21113	7.3875	0.0111591	0.172719
GPR87	3.40282	0.606875	7.28549	0.0111673	0.172719
FERMT1	1.49801	3.09498	7.28171	0.0111862	0.172719
UBE2L6	0.852574	5.35991	7.28489	0.0111703	0.172719
PITPNM2	0.758905	3.45127	7.28264	0.0111816	0.172719
SPINT1	0.404403	7.90478	7.28021	0.0111938	0.172719
SUCLA2	-0.574503	4.98841	7.27977	0.011196	0.172719
LPPR1	-5.60327	-2.27825	7.51894	0.0111394	0.172719
CCDC42B	5.36437	-1.24536	7.37706	0.0112102	0.172818
CSGALNACT1	1.18958	3.58911	7.2741	0.0112245	0.17285
PLA2G12A	-0.353744	6.01927	7.27348	0.0112276	0.17285
HOXD10	6.20405	-1.44934	7.36262	0.0112813	0.173483
OTUD7A	-5.88043	-2.03121	7.36203	0.0112842	0.173483
IL1R1	0.426239	5.76004	7.25635	0.0113143	0.173612
FAM96B	-0.482502	6.08516	7.25606	0.0113158	0.173612
LOC728228	-6.06763	-2.44137	7.65037	0.0113013	0.173612
LRRK1	0.864372	3.93892	7.25289	0.0113319	0.173621
RASSF7	0.679678	3.77057	7.25403	0.0113261	0.173621
SLCO6A1	6.62821	-2.04255	7.63382	0.0113779	0.174208
ARHGAP9	-5.22227	-2.28991	7.46226	0.0114107	0.174591
CTD-2540B15.9:ENSG00000267130	5.3327	-2.67224	7.61773	0.011453	0.174741
MED25	0.458897	4.56329	7.22193	0.0114906	0.174741
SLC9A8	0.444572	4.79171	7.23229	0.0114372	0.174741
PTPRF	0.388819	9.72517	7.22455	0.0114771	0.174741
GLS	-0.511554	7.40527	7.22281	0.0114861	0.174741
HIGD1A	-0.586223	7.20376	7.22628	0.0114682	0.174741
CTC-325H20.2:ENSG00000266912	-5.26377	-1.17644	7.32579	0.0114649	0.174741
STMN4	-6.29438	-2.31838	7.44778	0.0114812	0.174741
FLI1-AS1	-6.63357	-2.47574	7.44807	0.0114798	0.174741
WIF1	-1.94372	5.92761	7.21754	0.0115133	0.174968
SEZ6L2	0.795187	4.92772	7.21598	0.0115214	0.174973
CTD-2007H18.1:ENSG00000259730	-5.87238	-1.79947	7.31125	0.0115382	0.175109
ABR	-0.4483	5.43985	7.20577	0.0115745	0.175541
LOC391322	6.10963	-1.99362	7.42417	0.0115972	0.17571
VEZF1	-0.382679	6.41023	7.19912	0.0116091	0.17571
LIMD1	-0.525529	5.61996	7.20015	0.0116037	0.17571
RAB4B-EGLN2	9.28122	0.0200813	7.57374	0.0116612	0.175713
SDPR	6.66844	-1.68125	7.41124	0.0116613	0.175713
BC021234	6.00617	-1.70058	7.41661	0.0116346	0.175713
SRD5A2	5.85846	-2.65511	7.63484	0.0116838	0.175713
CBX2	0.831561	5.13989	7.18278	0.0116948	0.175713
TMSB4X	0.744834	8.36463	7.18457	0.0116854	0.175713
SUMO3	0.499707	7.13132	7.19271	0.0116426	0.175713
ADAM15	0.440787	7.89413	7.18534	0.0116813	0.175713
CCPG1	-0.457778	7.25715	7.18119	0.0117032	0.175713
TMEM184A	-0.895438	4.60793	7.18252	0.0116962	0.175713
MEF2C	-1.25394	3.45163	7.18595	0.0116782	0.175713
MOK	-1.63481	2.24696	7.1889	0.0116626	0.175713
GRIPAP1	0.551046	4.78832	7.17545	0.0117335	0.175932
COX6B2	-5.72329	-1.86492	7.39772	0.0117286	0.175932
VPS35	0.387553	7.41391	7.17215	0.0117509	0.176076
RFFL	-0.798645	3.54382	7.16902	0.0117675	0.176207
SBDSP1	-0.508722	5.07009	7.16458	0.0117911	0.176442
TSPYL1	-0.407904	5.82371	7.15567	0.0118385	0.177034
TWF2	0.404604	5.10579	7.1536	0.0118496	0.177081
SPATA1	5.9951	-1.66172	7.37107	0.0118627	0.17716
AX747757	-5.71748	-2.83656	7.94606	0.0118731	0.177196
VWDE	-1.41352	2.80911	7.14669	0.0118865	0.177279
MAGEB10	5.95639	-2.13584	7.36147	0.0119114	0.17735
GALNT12	2.14691	1.29753	7.14344	0.011904	0.17735
CASC5	1.28402	2.54828	7.14094	0.0119174	0.17735
S100A16	0.682813	6.82956	7.13992	0.0119229	0.17735
SKA3	1.6423	2.58297	7.13328	0.0119586	0.177529
LOC388282	-2.11742	0.56263	7.13477	0.0119506	0.177529
AK023627	-2.69146	0.756554	7.13346	0.0119577	0.177529
SQRDL	0.855581	5.4652	7.12695	0.0119929	0.177606
LOC100133957	-4.82735	-1.40038	7.12646	0.0119955	0.177606
FAM90A7P	-5.57284	-2.57321	7.50551	0.0119924	0.177606
H2AFB3	-5.59458	-2.60985	7.39424	0.0119909	0.177606
ABLIM1	-0.945553	6.9974	7.12216	0.0120188	0.177834
LPP-AS2	0.848798	2.46755	7.12059	0.0120273	0.177843
CSRNP3	-1.20086	2.84627	7.1189	0.0120365	0.177861
RP11-373D23.3:ENSG00000270210	6.44991	-1.15656	7.20421	0.0120944	0.177925
RP11-384O8.1:ENSG00000267034	6.20927	-1.84915	7.32331	0.0121072	0.177925
TCF19	0.610524	4.66491	7.11174	0.0120755	0.177925
KIAA0146	0.566915	5.64185	7.11327	0.0120671	0.177925
FURIN	0.405456	7.24779	7.10212	0.012128	0.177925
MST4	-0.503068	5.8485	7.10268	0.012125	0.177925
SPTLC2	-0.551947	5.48463	7.11599	0.0120523	0.177925
SMAD6	-0.864267	3.55693	7.10489	0.0121129	0.177925
TPTE2P6	-6.04427	-1.66757	7.20932	0.0120672	0.177925
KCNK4	-6.42057	-1.41628	7.19911	0.0121216	0.177925
CTAGE15	-6.98203	-1.69782	7.31998	0.0121245	0.177925
SLC30A10	-6.06806	-1.94233	7.18925	0.0121744	0.178488
KDM1A	0.329643	6.45842	7.09219	0.0121825	0.178492
CCDC163P	2.23745	0.722121	7.08775	0.012207	0.178617
BC045807	-6.25277	-1.3068	7.3055	0.0121998	0.178617
PLCD1	-0.492308	6.12906	7.08344	0.0122309	0.178849
AK124194	-6.11883	-2.48434	7.67095	0.0122422	0.178898
SERPINB4	2.87635	4.64532	7.07035	0.0123034	0.179676
CXorf49B	5.07225	-0.587581	7.06701	0.012322	0.179714
ANO10	0.415484	5.69638	7.06748	0.0123194	0.179714
LOC646214	-6.06181	-2.06864	7.27955	0.0123362	0.179804
DEPDC4	5.55512	-1.66867	7.27745	0.0123473	0.179849
RP11-85L21.4:ENSG00000228372	6.52742	-2.44709	7.42442	0.0123996	0.179869
TGFBI	1.25728	6.10988	7.05677	0.0123792	0.179869
LOC728431	0.940206	2.0804	7.05236	0.0124039	0.179869
CDK19	-0.57604	5.18292	7.05181	0.0124071	0.179869
RALGPS2	-0.687762	3.7045	7.0556	0.0123858	0.179869
RP11-435O5.2:ENSG00000237857	-1.66914	1.29809	7.05859	0.012369	0.179869
AK124056	-5.59598	-2.10944	7.26511	0.0124128	0.179869
DPH6-AS1:ENSG00000248079	-5.64133	-2.83844	7.72869	0.0123965	0.179869
PP7080	-1.76066	7.25661	7.04847	0.0124258	0.179942
TAS2R43	-5.63707	-2.05219	7.25574	0.0124628	0.18036
CCT5	0.494303	7.831	7.03824	0.0124835	0.180544
ST20-MTHFS	7.4613	-1.52623	7.6168	0.0125048	0.180736
HOXA10	0.855476	3.05811	7.02876	0.0125372	0.180971
CCDC141	-5.89319	-2.02532	7.12418	0.0125293	0.180971
RP11-1277A3.3:ENSG00000272459	5.34792	-1.11079	7.12083	0.0125478	0.181008
AK093362	6.56995	-1.80963	7.2357	0.0125704	0.181217
TAL2	5.61021	-2.00235	7.22185	0.0126454	0.18142
CLSTN2	3.6836	0.7513	7.00757	0.0126582	0.18142
EFCAB7	1.03171	3.08535	7.01625	0.0126084	0.18142
MFHAS1	0.865869	3.40089	7.00001	0.0127016	0.18142
MREG	0.775652	3.83517	7.00501	0.0126729	0.18142
LCOR	0.568593	4.78618	7.00418	0.0126776	0.18142
ZDHHC18	0.509527	4.77765	7.01172	0.0126343	0.18142
BNIP3L	0.341583	7.20048	7.0107	0.0126402	0.18142
ATP11B	-0.376084	6.25078	6.9979	0.0127138	0.18142
PPFIBP2	-0.544353	4.62244	7.00098	0.012696	0.18142
WDSUB1	-0.555356	3.94014	7.01425	0.0126199	0.18142
FKBP2	-0.587888	4.06665	7.01237	0.0126307	0.18142
VPS9D1	-0.716556	3.58817	6.99897	0.0127076	0.18142
SH3YL1	-0.856533	4.92437	7.00095	0.0126962	0.18142
RP11-1E22.1:ENSG00000249463	-4.77477	-0.848964	7.01394	0.0126216	0.18142
RP11-508P1.2:ENSG00000255727	-5.05692	-2.57482	7.57587	0.0127076	0.18142
SULT1E1	6.37229	-1.91427	7.34861	0.0127942	0.181676
RP11-367H1.1:ENSG00000273113	5.88408	-1.79798	7.08208	0.0127649	0.181676
TMEM220-AS1	5.42185	-2.19683	7.18502	0.0128472	0.181676
BC073817	5.2466	0.195288	7.07957	0.0127791	0.181676
WIPF3	1.16712	2.46283	6.98276	0.0128014	0.181676
C1orf186	1.04886	3.60276	6.97412	0.0128517	0.181676
SLC16A1	0.997459	5.28726	6.97413	0.0128516	0.181676
ATF5	0.713862	3.75116	6.98224	0.0128044	0.181676
TSPAN17	0.589461	5.64095	6.97959	0.0128198	0.181676
PPM1G	0.456861	5.7851	6.98643	0.0127801	0.181676
CCND1	0.437665	10.5481	6.97442	0.0128499	0.181676
USP14	0.395269	7.5103	6.97732	0.012833	0.181676
HMGB1	0.379492	7.82495	6.97387	0.0128531	0.181676
SMARCC1	0.341401	6.55908	6.99277	0.0127434	0.181676
MTMR12	-0.457713	7.06356	6.97484	0.0128475	0.181676
SOAT1	0.474089	5.00316	6.97102	0.0128698	0.181797
S100A1	-0.773532	5.93189	6.96679	0.0128945	0.182032
CISH	-0.986564	4.73124	6.96247	0.0129198	0.182049
GPR155	-1.15881	3.15301	6.96243	0.0129201	0.182049
BC069782	-5.7666	-2.34486	7.1728	0.0129149	0.182049
ADPRHL2	0.518146	5.19327	6.96086	0.0129293	0.182065
GSN	-0.485531	9.44809	6.95456	0.0129663	0.182472
GREB1	1.56465	2.26902	6.95291	0.0129761	0.182494
AHRR	0.9608	2.89215	6.95103	0.0129872	0.182536
CAPN6	6.0763	-1.25647	7.03119	0.0130562	0.182742
NRG2	1.10052	2.82399	6.93892	0.0130588	0.182742
NUSAP1	0.993141	5.19972	6.94469	0.0130246	0.182742
PTCHD3P1	0.704689	3.44279	6.94124	0.013045	0.182742
C10orf10	0.413641	8.33247	6.94313	0.0130338	0.182742
DLGAP4	-0.369446	6.81894	6.94235	0.0130385	0.182742
SIRT5	-0.554281	4.50007	6.94416	0.0130277	0.182742
NIPSNAP3B	-1.04697	2.2798	6.93652	0.0130731	0.182828
PTGES	1.08125	4.80843	6.93385	0.0130889	0.182869
PSMB10	0.719267	6.3699	6.93328	0.0130923	0.182869
IFI35	1.38169	3.61949	6.93025	0.0131104	0.183007
MEIG1	-7.05165	-2.46393	7.78392	0.0131658	0.183667
RADIL	5.69699	-2.50153	7.33383	0.0132042	0.184088
SHKBP1	0.550335	3.83039	6.91107	0.0132252	0.184263
ELN	-1.73928	7.07471	6.90976	0.0132331	0.184263
PSD3	0.831671	4.85356	6.90628	0.0132541	0.184326
PRKDC	0.404991	8.04563	6.90682	0.0132508	0.184326
ETF1	0.387909	7.16968	6.89849	0.0133012	0.184866
ZFP37	-1.03176	2.74717	6.89275	0.013336	0.185235
KLF1	5.80199	-1.98373	7.09311	0.0133663	0.185354
UBXN8	-1.68623	1.60469	6.88726	0.0133694	0.185354
TG	-4.27134	-0.97955	6.97981	0.0133576	0.185354
ZFHX3	-1.30408	2.61827	6.88407	0.0133888	0.185395
BCHE	-1.37258	2.07629	6.88525	0.0133816	0.185395
RP1-197B17.3:ENSG00000257433	-5.38298	-1.71801	6.97312	0.0133974	0.1854
TMEM151A	-5.816	-2.25825	6.97109	0.0134096	0.185446
AP001462.6:ENSG00000269038	-6.06739	-2.43703	7.08431	0.0134173	0.185446
FAM198A	0.884139	3.79588	6.86549	0.0135026	0.186349
NAB2	0.491668	5.16793	6.86497	0.0135059	0.186349
FLVCR1-AS1	-5.80026	-1.34726	6.95473	0.0135075	0.186349
BX648455	-5.88841	-1.69269	6.95299	0.013518	0.186379
DKFZp586B1922	2.92245	2.64267	6.85959	0.013539	0.18652
PPP1R26	-0.579592	5.19764	6.85865	0.0135448	0.18652
PRSS3	6.14844	-1.70945	7.05003	0.0136176	0.186943
NDNF	5.84895	-1.55073	6.93553	0.0136235	0.186943
MTSS1L	-0.547644	8.42827	6.8489	0.0136052	0.186943
ZZEF1	-0.628841	5.62462	6.84577	0.0136246	0.186943
NFIB	-0.718366	7.07738	6.84562	0.0136256	0.186943
CTAG2	-5.70907	-2.6961	7.0512	0.0136108	0.186943
CLLU1	6.54311	-1.39356	6.92253	0.0137027	0.187424
SMAGP	1.36954	2.85061	6.83197	0.0137107	0.187424
U2AF1	0.397988	6.3763	6.83442	0.0136954	0.187424
RETSAT	-0.531942	6.83683	6.83542	0.0136891	0.187424
CT45A2	-6.50599	-1.98457	6.92635	0.0136794	0.187424
AK054990	-8.14258	-0.770256	7.18541	0.013692	0.187424
ZNF32	0.621255	3.99404	6.82984	0.013724	0.187492
BC082979	4.00478	0.00662436	6.82643	0.0137454	0.187667
LIMD2	1.65355	2.40552	6.8238	0.0137619	0.187667
PCK2	0.676095	3.47092	6.82434	0.0137586	0.187667
BC038188	-3.63054	-0.115726	6.82195	0.0137735	0.187711
SCN4B	3.02686	0.181767	6.81757	0.0138011	0.187973
FOXC1	-0.850757	6.34529	6.81418	0.0138225	0.18815
GBA2	-0.67434	6.35875	6.80826	0.0138599	0.188317
RP11-188D8.1:ENSG00000271427	-5.19891	-2.68874	7.21576	0.0138598	0.188317
FGF9	-5.68862	-2.18161	6.89938	0.013845	0.188317
LRFN4	0.803955	6.72016	6.79836	0.0139228	0.188715
F8	0.688392	3.9613	6.79884	0.0139197	0.188715
TNKS1BP1	0.522104	7.03198	6.80005	0.013912	0.188715
TRABD2A	-5.91754	-2.52983	7.34767	0.013908	0.188715
RP11-626H12.2:ENSG00000254605	6.29108	-2.00602	6.99203	0.0139642	0.188753
SLC27A3	0.837327	3.76112	6.79	0.0139761	0.188753
BCKDK	0.404786	5.13397	6.79532	0.0139421	0.188753
ACAD11	-0.712664	4.4185	6.79109	0.0139691	0.188753
DYNC1I1	-0.834247	3.13648	6.79251	0.0139601	0.188753
KB-208E9.1:ENSG00000272733	-5.95506	-2.03295	6.99512	0.0139455	0.188753
ZNF800	0.508157	4.31221	6.78404	0.0140142	0.189075
SYNGR1	-0.599314	5.37721	6.78286	0.0140218	0.189075
HSN2	-7.70084	-1.57858	6.98198	0.0140252	0.189075
NDUFA6	-0.590206	5.88772	6.77931	0.0140446	0.189223
IP6K2	0.393183	5.6278	6.77721	0.0140581	0.18929
RP3-500L14.2:ENSG00000272209	5.98836	-1.87005	6.96911	0.0141038	0.189293
KLK9	5.80951	-1.63788	6.85577	0.0141173	0.189293
MRAP2	5.10345	-1.11942	6.86164	0.0140803	0.189293
EVPL	0.597866	5.72067	6.76888	0.0141118	0.189293
DNAJC9	0.371926	6.03214	6.77577	0.0140673	0.189293
PPM1B	-0.545428	5.80835	6.77218	0.0140905	0.189293
UQCRB	-0.600587	8.47754	6.76855	0.0141139	0.189293
TSPAN8	-5.79778	-2.5765	7.16145	0.0141734	0.189932
ACP6	0.592094	4.21429	6.75577	0.0141967	0.190099
NARG2	-0.456648	5.58178	6.75483	0.0142028	0.190099
TMEM158	1.62491	2.46512	6.75275	0.0142163	0.190166
POP5	-0.695426	3.5425	6.75085	0.0142287	0.190219
UGT2B11	6.78345	-2.14335	6.92572	0.0143723	0.190486
GPR179	5.95015	-1.62629	6.90716	0.0144889	0.190486
AK123976	5.66722	-2.53647	7.25614	0.0144249	0.190486
CHKB-AS1	5.59364	-1.7292	6.79681	0.0144948	0.190486
ALOX15	5.45101	-2.25714	6.81848	0.0143548	0.190486
APOBR	5.45084	-2.3193	6.93694	0.0143023	0.190486
SLC45A1	4.26466	-1.04687	6.71841	0.0144418	0.190486
BRCA2	1.19431	2.85094	6.74079	0.0142944	0.190486
IFI16	1.15637	4.23622	6.71059	0.0144937	0.190486
CCNE1	1.0702	3.36472	6.71088	0.0144917	0.190486
RASGEF1A	0.861892	5.74544	6.72106	0.0144242	0.190486
TTC7B	0.826356	2.62841	6.72898	0.0143719	0.190486
ZNF275	0.811238	4.85497	6.73491	0.014333	0.190486
CXCL16	0.553037	5.73148	6.74161	0.014289	0.190486
ARHGAP17	0.462756	5.14973	6.7266	0.0143876	0.190486
TNPO3	0.386209	5.98666	6.71657	0.014454	0.190486
CIZ1	0.374868	6.74764	6.71553	0.0144609	0.190486
CS	-0.442466	7.4398	6.73887	0.014307	0.190486
SVIP	-0.665221	3.5557	6.73966	0.0143018	0.190486
EVA1A	-0.694598	3.304	6.72018	0.0144301	0.190486
PYGB	-0.750849	9.2478	6.7188	0.0144392	0.190486
FAM150B	-1.60411	3.47593	6.73102	0.0143585	0.190486
HOXA1	-2.63608	0.890676	6.72006	0.0144308	0.190486
LINC00571	-5.1557	-2.28879	6.9129	0.0144528	0.190486
AK124130	-5.31951	-2.35532	6.90884	0.0144783	0.190486
LINC00867:ENSG00000232139	-5.36964	-2.6711	7.13462	0.0143313	0.190486
CTAGE11P	-5.7217	-2.66531	7.12011	0.0144175	0.190486
RP11-1109F11.5:ENSG00000271259	-5.96864	-2.59723	7.04969	0.014492	0.190486
RP11-146I2.1:ENSG00000234261	-6.32593	-2.47649	6.91208	0.0144579	0.190486
ZNHIT1	0.483072	5.48442	6.70831	0.0145088	0.190559
MAP6	0.932558	2.78749	6.7047	0.0145328	0.190651
CNTN2	-5.45651	-2.71808	7.2387	0.0145259	0.190651
CECR2	2.32532	0.641815	6.70033	0.014562	0.190922
DHRS4L1	4.41991	-0.725807	6.69677	0.0145858	0.190958
POLR2D	0.531007	5.03208	6.6961	0.0145903	0.190958
FMN1	-0.519601	6.39368	6.6976	0.0145803	0.190958
SMKR1	2.1568	1.05182	6.69236	0.0146154	0.190969
FAM101A	-2.40198	1.42266	6.69412	0.0146036	0.190969
MYL3	-5.79589	-1.83011	6.77815	0.0146166	0.190969
RP11-303E16.7:ENSG00000245059	-5.80078	-2.51383	6.92632	0.0146401	0.191165
AC024560.2:ENSG00000236833	-5.68274	-2.40166	6.92443	0.014652	0.191209
TUBA4B	5.95698	-1.4395	6.7648	0.0147044	0.191454
RP11-496D24.2:ENSG00000261121	5.70227	-1.87294	6.75983	0.0147373	0.191454
AK310046	5.49896	-2.1791	6.87595	0.0146873	0.191454
USH1C	5.45596	-1.44921	6.76292	0.0147168	0.191454
LOC729080	5.31964	-2.16876	6.86895	0.0147322	0.191454
CTTNBP2NL	0.574094	4.68396	6.67401	0.014739	0.191454
ZBTB43	-0.509234	5.46224	6.67523	0.0147308	0.191454
NDUFB10	-0.535535	6.36981	6.67709	0.0147182	0.191454
ATP6V0A4	1.2198	2.23254	6.66986	0.0147672	0.191708
ADCY10	-5.5574	-2.07212	6.75183	0.0147903	0.191897
PPM1F	0.734594	4.61126	6.663	0.0148137	0.191929
PVRL2	0.448528	4.92689	6.65606	0.0148611	0.191929
SNX1	-0.336616	6.35952	6.6609	0.0148281	0.191929
ZNF704	-0.559643	5.66418	6.66066	0.0148297	0.191929
C1QL1	-1.31057	2.96199	6.65904	0.0148408	0.191929
RP11-351D16.3:ENSG00000273008	-4.75836	-2.20501	6.74149	0.0148591	0.191929
UGT3A2	-5.28109	-2.32961	6.99289	0.0148422	0.191929
OLR1	-5.71336	-2.43262	7.04713	0.0148599	0.191929
TCF15	-5.93953	-2.07873	6.84746	0.014871	0.191947
EREG	0.995942	4.19984	6.6499	0.0149033	0.192252
IL23A	5.33573	-1.06518	6.73247	0.0149195	0.192351
RAB39A	6.77842	-1.95302	6.72903	0.0149425	0.192427
CHORDC1	-0.750086	4.32844	6.64537	0.0149343	0.192427
ZNF595	-0.668307	3.92597	6.64197	0.0149577	0.192512
LOC100507351	1.5167	2.47789	6.64066	0.0149667	0.192517
SLC19A1	1.14601	2.73735	6.6356	0.0150016	0.192855
MRPL34	-0.530584	5.52055	6.63141	0.0150305	0.192911
TMEM45B	-3.79625	-0.520946	6.7158	0.0150317	0.192911
MMP10	-6.25503	-2.63771	7.23577	0.0150158	0.192911
MGST3	-0.564894	7.33761	6.62823	0.0150525	0.193068
CORT	6.24922	-2.17577	6.70573	0.0150999	0.193421
DKFZp547A023	5.8817	-2.12146	6.95007	0.0151123	0.193421
RP11-110I1.14:ENSG00000271751	5.6015	-2.48096	6.94433	0.015149	0.193421
ARG2	0.666354	3.78491	6.61789	0.0151244	0.193421
DZIP1	-0.691452	3.88967	6.61832	0.0151214	0.193421
AC006946.17:ENSG00000273442	-6.00617	-1.77747	6.8132	0.0150953	0.193421
CLCA2	-6.40472	-1.84477	6.69851	0.015149	0.193421
TIMM23B	-8.35618	-0.814401	7.13421	0.0151474	0.193421
RP11-524C21.2:ENSG00000261568	-5.12846	-2.85678	7.21054	0.0151658	0.193525
SNRNP27	-0.464276	5.47749	6.60868	0.0151886	0.193673
RP11-150O12.3:ENSG00000254290	-5.13433	-2.66249	6.9372	0.0151946	0.193673
CXADRP2	6.36873	-2.37774	6.97896	0.0152868	0.193735
AX748380	5.92902	-1.83976	6.67537	0.0153077	0.193735
ALOX5AP	5.67613	-2.63137	6.92474	0.0152747	0.193735
AK124121	5.5601	-1.58574	6.66847	0.0153554	0.193735
CUX2	5.48487	-2.64143	7.03473	0.0153289	0.193735
LTB	5.23212	-1.65138	6.67233	0.0153287	0.193735
VNN1	1.8956	4.10015	6.6045	0.0152179	0.193735
WNT3	1.70082	1.97417	6.60199	0.0152355	0.193735
SH3BP1	1.03186	3.21931	6.59301	0.0152986	0.193735
ADRB2	0.903813	3.19815	6.60543	0.0152113	0.193735
WDR66	0.634655	3.55628	6.59781	0.0152649	0.193735
ERV3-1	0.526908	5.56482	6.58215	0.0153754	0.193735
MNT	0.488252	4.49525	6.58399	0.0153624	0.193735
JUP	0.352627	7.55397	6.60296	0.0152286	0.193735
MCM3	0.349549	5.91811	6.58714	0.0153401	0.193735
GFM1	-0.409172	6.05578	6.58018	0.0153894	0.193735
NSRP1	-0.517474	4.45733	6.59572	0.0152795	0.193735
GOT1	-0.578873	6.50394	6.58103	0.0153833	0.193735
BC024248	-0.70754	3.49806	6.59033	0.0153175	0.193735
AK093551	-1.51147	1.98858	6.58764	0.0153365	0.193735
DDTL	-5.22144	-0.76525	6.67173	0.0153328	0.193735
OR52N4	-5.93873	-2.63048	6.90926	0.0153749	0.193735
SPTBN2	0.49391	7.82845	6.57209	0.0154469	0.19435
LINGO1	-0.875997	4.87312	6.5682	0.0154747	0.194591
RP11-182J1.13:ENSG00000259774	6.17112	-1.90632	6.63701	0.0155747	0.194975
AX746771	3.66543	1.11938	6.56101	0.015526	0.194975
SP6	2.17904	2.66811	6.56061	0.0155289	0.194975
SEMA4C	0.548748	5.76733	6.55579	0.0155635	0.194975
FBXL3	-0.460324	5.12522	6.55752	0.0155511	0.194975
RP9P	-0.872694	2.80069	6.56023	0.0155317	0.194975
ANKRD49	-0.884577	3.10787	6.55433	0.015574	0.194975
C17orf98	-6.14432	-2.67049	6.87932	0.0155708	0.194975
TRIM73	6.14045	-1.9742	6.62856	0.0156342	0.195052
C11orf70	5.42507	-1.46387	6.62727	0.0156433	0.195052
AC104653.1:ENSG00000228857	5.35418	-1.76183	6.73654	0.0156107	0.195052
DKFZp686N1150	2.13642	2.1149	6.53884	0.0156858	0.195052
AK090593	1.11252	2.09158	6.53613	0.0157054	0.195052
RTP4	0.932413	4.01516	6.53787	0.0156928	0.195052
MBD5	0.748607	3.92928	6.54306	0.0156552	0.195052
SENP3-EIF4A1	0.467063	8.14959	6.53533	0.0157112	0.195052
LIMK2	0.426934	6.66476	6.5426	0.0156585	0.195052
FAM50B	-0.800774	6.02934	6.54611	0.0156332	0.195052
LRCH2	-5.39519	-2.30881	7.04972	0.0156719	0.195052
DBC1	-5.83073	-2.54157	7.21914	0.0156518	0.195052
RP4-781K5.6:ENSG00000230628	-5.96867	-2.68614	6.91586	0.0156942	0.195052
NARR	-6.9709	-1.4622	6.72394	0.0156974	0.195052
ABHD14A-ACY1	-7.77796	0.197862	6.77514	0.0156294	0.195052
SPTY2D1	-0.438315	5.26013	6.53208	0.0157348	0.195237
CLSPN	1.29353	3.07749	6.5277	0.0157667	0.195309
FSCN1	0.728252	5.4207	6.52823	0.0157628	0.195309
RP11-374A4.1:ENSG00000249359	-5.44382	-1.88508	6.52954	0.0157533	0.195309
LOC285629	2.31616	1.19503	6.52475	0.0157882	0.195367
CAD	0.522016	4.88609	6.52467	0.0157888	0.195367
IMPA2	0.47007	5.84978	6.5223	0.0158061	0.195473
BC039551	5.70095	-2.41491	6.69974	0.0158651	0.196013
B3GAT2	-5.72337	-2.10452	6.59581	0.0158672	0.196013
CEP290	-1.05075	2.58574	6.51156	0.0158847	0.196121
CCDC18	2.05173	0.985469	6.50244	0.0159519	0.196843
AC004156.3:ENSG00000267666	5.56538	-2.54608	6.71691	0.01603	0.196906
IL27RA	1.41882	3.3336	6.49772	0.0159867	0.196906
ZNF672	-0.417877	5.03716	6.49228	0.0160271	0.196906
RRAGD	-0.703741	5.21977	6.49918	0.0159759	0.196906
AP000253.1:ENSG00000234509	-4.86874	-2.43698	6.81579	0.0159957	0.196906
CTD-2376I4.2:ENSG00000272081	-5.15605	-2.11226	6.57253	0.0160351	0.196906
LOC100506403	-5.36949	-2.8934	7.06853	0.0160425	0.196906
RP11-513G11.2:ENSG00000228271	-5.54356	-2.4615	6.86302	0.0160447	0.196906
C16orf54	-5.69146	-2.57935	6.81689	0.0159882	0.196906
RP11-520D19.2:ENSG00000241593	-5.90211	-2.5419	6.86938	0.0160021	0.196906
SLC30A7	0.439714	5.19449	6.48478	0.0160828	0.197265
ADAMTS16	4.36044	0.82284	6.48065	0.0161135	0.197448
OSBPL1A	-0.672357	7.9009	6.48041	0.0161153	0.197448
ANKRD7	-5.61045	-2.21861	6.79489	0.0161382	0.197621
CYTH4	6.33508	-2.29892	6.65554	0.0161766	0.197684
SERPINC1	5.98904	-2.47086	6.65649	0.0161698	0.197684
AK309476	5.69387	-2.11126	6.55032	0.0161971	0.197684
AK123459	3.6727	-0.129566	6.46841	0.0162051	0.197684
SUCO	-0.327264	6.35741	6.46949	0.016197	0.197684
SFXN4	-0.53932	5.32092	6.4687	0.0162029	0.197684
GCNT4	-5.72362	-1.80702	6.54985	0.0162006	0.197684
LOC402160	5.58523	-2.67466	6.77966	0.0162431	0.197961
TLE4	-0.686978	3.99617	6.46305	0.0162454	0.197961
EMR2	4.83803	-1.49003	6.54112	0.0162648	0.197996
RP11-794G24.1:ENSG00000256443	2.76001	0.488647	6.46029	0.0162662	0.197996
ATP6V1B1	-0.637978	8.41831	6.45915	0.0162748	0.197996
TCOF1	0.56951	5.51353	6.45706	0.0162905	0.198081
AVPI1	0.922345	3.39207	6.45433	0.0163111	0.198117
CDK5	0.882069	3.38387	6.45509	0.0163054	0.198117
POF1B	1.2301	1.78046	6.45171	0.016331	0.198144
RP11-64C12.8:ENSG00000267069	-5.7091	-2.78228	6.88201	0.0163227	0.198144
TNN	5.36894	-2.19618	6.63158	0.0163483	0.19819
DDX25	-5.64147	-2.58376	6.94471	0.0163525	0.19819
SEPT7P9	-5.15525	-2.47744	6.52555	0.01638	0.198416
CHST3	-0.512554	6.86768	6.4417	0.016407	0.198636
LOC100288814	5.60536	-1.35135	6.50865	0.016506	0.199512
S100A9	2.16571	4.92699	6.42986	0.0164973	0.199512
C1orf110	-5.64221	-2.1866	6.60992	0.0165052	0.199512
SFXN1	0.565294	4.51966	6.42502	0.0165344	0.199747
ST7-OT3	5.98974	-2.48601	6.78094	0.0166067	0.200216
C2orf48	5.70839	-1.18654	6.49394	0.0166165	0.200216
ADAMTSL3	0.78538	3.31869	6.4161	0.016603	0.200216
LRP12	-0.620228	4.73144	6.41727	0.0165939	0.200216
GPR116	-5.36958	-2.76788	6.98003	0.0166177	0.200216
FBXL19	0.463628	4.987	6.41037	0.0166471	0.200369
GATSL2	-3.19162	-0.456409	6.41022	0.0166483	0.200369
MAD2L1	1.0729	4.62783	6.40584	0.0166822	0.200669
GPR55	1.08983	3.04663	6.40355	0.0167	0.200776
LINC00460	3.93136	0.467835	6.40069	0.0167222	0.200935
LOC440600	-5.13436	-2.7065	6.88736	0.0167381	0.201019
ERCC2	0.693336	3.24722	6.39735	0.0167481	0.201031
RP11-65J3.2:ENSG00000226355	5.43878	-2.14356	6.5746	0.0167647	0.201122
MRPL35	-0.494999	4.64782	6.39286	0.0167831	0.201224
DPRXP4	-5.96809	-2.04164	6.57104	0.0167911	0.201224
GRINA	0.385053	7.63528	6.38909	0.0168126	0.20136
DNAJC10	-0.37091	7.0928	6.38464	0.0168473	0.20136
ACTRT3	-0.892983	2.3428	6.38577	0.0168385	0.20136
AK094342	-4.90236	-2.75573	6.56588	0.0168294	0.20136
AC104654.2:ENSG00000234362	-6.56016	-1.94238	6.56653	0.0168246	0.20136
SNAI1	1.08752	2.44416	6.37963	0.0168866	0.201508
DEF6	0.975046	2.48605	6.38166	0.0168707	0.201508
E2F6	0.635596	4.0183	6.37979	0.0168854	0.201508
NLRP2	7.01656	-1.77528	6.85124	0.0169863	0.201661
BST2	1.44952	6.56554	6.36783	0.0169795	0.201661
S100A3	0.976184	3.02734	6.36765	0.0169809	0.201661
DUS3L	0.792607	3.35585	6.36659	0.0169893	0.201661
SLC4A7	0.650565	4.97176	6.37116	0.0169532	0.201661
EVA1C	0.565701	5.0519	6.3706	0.0169576	0.201661
RAP2B	0.535506	5.29122	6.36905	0.0169699	0.201661
MTIF3	-0.551581	4.16206	6.3717	0.016949	0.201661
PDE6A	-4.31897	-2.21497	6.54945	0.0169521	0.201661
RP11-168F9.2:ENSG00000272088	-5.88719	-2.62204	6.92867	0.0169623	0.201661
MADCAM1	-5.41847	-2.53748	6.54093	0.0170162	0.201874
RP5-1065P14.2:ENSG00000236975	-5.87324	-1.5406	6.43673	0.0170543	0.202219
BTC	-0.996354	2.55226	6.35703	0.017065	0.202239
HDDC2	-0.56409	4.59576	6.35585	0.0170744	0.202244
AF520792	5.68478	-0.996193	6.42959	0.0171099	0.202557
SYT15	-0.637744	6.09349	6.3502	0.0171193	0.202562
RGS22	5.68531	-1.53902	6.42562	0.0171408	0.202699
X69637	2.698	0.094812	6.34119	0.0171913	0.202699
CTD-2532N20.1:ENSG00000272192	1.89586	1.47636	6.34279	0.0171785	0.202699
PRRG2	1.00071	2.39068	6.34325	0.0171748	0.202699
RP11-1017G21.6:ENSG00000272444	-4.55049	-2.59887	6.65084	0.0171603	0.202699
NT5E	-5.64182	-2.40503	6.5213	0.0171648	0.202699
DQ786258	-5.64334	-1.51247	6.51744	0.0171941	0.202699
BC039452	-5.96809	-2.03421	6.51343	0.0172247	0.202953
KRT8	0.496396	9.38468	6.33568	0.0172355	0.202974
ZNF454	1.78647	1.31983	6.33206	0.0172645	0.203103
RP11-602N24.3:ENSG00000272795	-5.64145	-2.62334	6.68988	0.0172559	0.203103
GAL3ST1	5.20834	-2.10541	6.5053	0.0172869	0.203124
RP11-66B24.1:ENSG00000259604	3.63443	0.165318	6.32428	0.0173272	0.203124
BEX2	-0.493202	5.51532	6.3247	0.0173238	0.203124
ADD3	-0.71675	5.71808	6.32625	0.0173113	0.203124
LOC375295	-0.880971	2.971	6.32398	0.0173297	0.203124
CD300E	-4.70525	-0.220604	6.32912	0.0172882	0.203124
IFNE	-5.80314	-2.10914	6.50103	0.0173197	0.203124
MTBP	1.08437	2.91985	6.31656	0.0173897	0.203345
KNSTRN	0.637061	4.23224	6.31381	0.017412	0.203345
OTUD7B	-0.365591	5.60391	6.31956	0.0173654	0.203345
ASAP2	-0.481489	4.69099	6.31768	0.0173806	0.203345
FXYD7	-3.53889	-0.889983	6.31925	0.0173679	0.203345
AC006272.1:ENSG00000269483	-5.79771	-2.70317	6.66897	0.017409	0.203345
AL137551	-6.53747	-1.45417	6.39279	0.0173991	0.203345
MYO1H	5.58727	-2.27062	6.48427	0.017449	0.203671
PKN1	0.424253	6.9004	6.30636	0.0174725	0.20384
TGFB2	-0.913569	5.78273	6.30524	0.0174817	0.203841
GTF3C2	0.430804	5.69548	6.30171	0.0175105	0.204071
SHE	5.23147	-0.696606	6.37671	0.0175272	0.20416
PER3	-0.621188	4.69273	6.29817	0.0175395	0.204197
RP11-333I13.1:ENSG00000260977	-6.06811	-1.9323	6.47022	0.0175582	0.204308
ICOSLG	0.597792	4.87657	6.29393	0.0175742	0.20438
EVL	0.535503	3.78781	6.28919	0.0176131	0.20438
STAP2	0.488605	4.89951	6.28847	0.017619	0.20438
DRAM2	0.435706	5.13082	6.2922	0.0175883	0.20438
PER1	-0.654335	5.01197	6.29062	0.0176013	0.20438
ARSJ	-1.66087	1.76551	6.2899	0.0176073	0.20438
ATP2C2	0.675824	4.4966	6.28722	0.0176293	0.204394
LGMN	-0.515028	5.13515	6.28429	0.0176534	0.204568
GTPBP6	0.569368	3.76776	6.28271	0.0176664	0.204613
LINC00840	2.65954	0.335818	6.27926	0.0176948	0.204626
ZNF140	0.614897	3.86131	6.27938	0.0176939	0.204626
FAM196B	-6.23849	-2.7333	6.82449	0.0176863	0.204626
SCYL3	0.494302	4.67457	6.27786	0.0177065	0.204655
WNT16	6.03268	-2.12643	6.44859	0.0177277	0.204689
PROZ	-4.83249	-1.78709	6.27582	0.0177233	0.204689
AGTR2	2.89239	0.710664	6.27102	0.0177631	0.204925
KIAA1586	1.09063	1.78266	6.27062	0.0177664	0.204925
LOC100506385	6.51708	-2.19005	6.47539	0.017817	0.204956
RP11-324E6.9:ENSG00000270134	5.55227	-2.60261	6.6124	0.0178308	0.204956
NOXRED1	5.46691	-2.21061	6.43413	0.0178421	0.204956
DGAT2	0.828398	4.82119	6.26368	0.0178241	0.204956
SMC1A	0.42705	6.43906	6.26223	0.0178361	0.204956
DHCR7	-0.544808	8.69021	6.26239	0.0178348	0.204956
TBX22	-4.72663	-2.59531	6.73877	0.017786	0.204956
MAGEB6	-4.85999	-2.78364	6.66924	0.0178299	0.204956
GSTM5	6.0931	-2.29391	6.55105	0.0179106	0.205482
RHOV	0.487359	6.41747	6.25275	0.0179153	0.205482
RHOF	-1.03329	3.52831	6.25372	0.0179072	0.205482
NEO1	0.398812	6.70236	6.24734	0.0179607	0.205897
RP3-340N1.2:ENSG00000227066	5.90914	-1.52842	6.41422	0.0180008	0.206224
PKP3	0.497926	5.80038	6.24072	0.0180163	0.206224
SLMAP	0.43177	4.98794	6.23956	0.0180262	0.206224
LDHD	-3.78157	-0.950636	6.23988	0.0180234	0.206224
BC058012	-5.15482	-2.83413	6.53493	0.0180352	0.206224
PDCD1	-5.2665	-1.6907	6.31183	0.0180546	0.206341
BC039675	5.9397	-1.36921	6.30783	0.0180877	0.206394
HJURP	1.15762	4.2824	6.23233	0.0180872	0.206394
FAM188B	0.652047	3.19926	6.22839	0.0181206	0.206394
SEMA3C	0.618813	6.92188	6.2296	0.0181103	0.206394
STAT3	0.357537	7.78285	6.22803	0.0181236	0.206394
GAS8	-0.611241	4.38525	6.23185	0.0180913	0.206394
RP5-834N19.1:ENSG00000232650	-5.64138	-2.74342	6.6936	0.0181191	0.206394
VRK2	0.365132	5.01941	6.22511	0.0181484	0.206505
GPR17	-5.72173	-2.6111	6.51996	0.0181517	0.206505
FAM184B	5.56554	-2.68469	6.51603	0.0181825	0.206695
HSPA5	-0.363584	9.67252	6.22058	0.0181869	0.206695
AK301549	5.61376	-1.59897	6.28427	0.0182839	0.207231
CRKL	0.503291	5.94306	6.20856	0.0182895	0.207231
PIAS3	-0.443225	5.41426	6.21062	0.0182719	0.207231
TRMT2B	-0.518393	4.59654	6.21228	0.0182577	0.207231
EPHA7	-3.15513	0.378619	6.21085	0.0182699	0.207231
KRT83	-6.14268	-2.36168	6.50337	0.0182819	0.207231
IL21R-AS1	6.26768	-1.69454	6.27722	0.0183431	0.207409
SCAMP4	0.422601	5.36038	6.20399	0.0183287	0.207409
RAB13	0.391676	5.806	6.20318	0.0183356	0.207409
AAGAB	-0.392363	5.72703	6.20135	0.0183513	0.207409
ZNF75D	-0.761313	3.33066	6.20435	0.0183256	0.207409
AK054708	4.91143	-1.4488	6.19966	0.0183659	0.207469
HIGD2A	-0.597126	5.77537	6.19737	0.0183856	0.207587
CRIP3	4.86869	-1.58382	6.27057	0.018399	0.207634
RP11-1060G2.2:ENSG00000271382	6.57165	-2.43306	6.72087	0.0184412	0.207797
BIRC5	1.19669	4.91419	6.19196	0.0184322	0.207797
PPAP2B	0.992698	5.54736	6.19266	0.0184262	0.207797
HGF	-5.39173	-2.28945	6.35822	0.0184559	0.207858
NNT	-0.740917	5.63087	6.18781	0.0184681	0.207891
PYHIN1	6.33573	-2.57755	6.64433	0.0184904	0.208038
AK298596	5.68548	-1.4595	6.24826	0.0185883	0.208142
AK056897	1.66241	2.07378	6.17592	0.0185714	0.208142
PRDM1	1.51864	1.88171	6.17337	0.0185936	0.208142
CYP27C1	1.11231	2.96885	6.17403	0.0185878	0.208142
[truncated: 18,044 more rows]
